# Supplementary material for: Practice-Based Evidence: Profiling the Safety of Cilostazol by Text-Mining of Clinical Notes
Source: PLoS One. 2013 May 23;8(5):e63499. doi: 10.1371/journal.pone.0063499 (PMC3662653; doi:10.1371/journal.pone.0063499)
Supplement: Material S1 — Variable definitions: The concepts and terms defining the variables used in this study. The table also includes the frequency of each concept/term in the PAD cohort. (XLSX) [file pone.0063499.s001.xlsx]

## Sheet: MACE
variable	concept_CUI	concept_str	concept_freq	term	term_freq
cardiac arrest	C0018790	cardiac arrest	147	cardiac arrest	107
cardiac arrest	C0018790	cardiac arrest	147	asystole	47
cardiac arrest	C0018790	cardiac arrest	147	cardiac standstill	4
cardiac arrest	C0018790	cardiac arrest	147	out of hospital cardiac arrest	1
cardiac arrest	C0600228	cardiopulmonary arrest	23	cardiopulmonary arrest	21
cardiac arrest	C0600228	cardiopulmonary arrest	23	cardiorespiratory arrest	3
cardiac arrest	C0444720	circulatory arrest	12	circulatory arrest	12
defibrillation events	C0013778	electric countershock	397	cardioversion	324
defibrillation events	C0013778	electric countershock	397	defibrillation	107
defibrillation events	C0013778	electric countershock	397	electrical cardioversion	42
defibrillation events	C0013778	electric countershock	397	cardioversions	14
defibrillation events	C0013778	electric countershock	397	direct current cardioversion	6
defibrillation events	C0013778	electric countershock	397	internal cardioversion	5
defibrillation events	C0013778	electric countershock	397	atrial cardioversion	1
defibrillation events	C0542380	direct current cardioversion	7	direct current cardioversion	7
defibrillation events	C0419060	internal cardioversion	5	internal cardioversion	5
defibrillation events	C0199550	atrial cardioversion	1	atrial cardioversion	1
myocardial infarction	C0027051	myocardial infarction	1597	myocardial infarction	1377
myocardial infarction	C0027051	myocardial infarction	1597	heart attack	426
myocardial infarction	C0027051	myocardial infarction	1597	acute myocardial infarction	131
myocardial infarction	C0027051	myocardial infarction	1597	myocardial infarction (mi)	129
myocardial infarction	C0027051	myocardial infarction	1597	non-st elevation myocardial infarction	88
myocardial infarction	C0027051	myocardial infarction	1597	inferior myocardial infarction	77
myocardial infarction	C0027051	myocardial infarction	1597	nstemi	71
myocardial infarction	C0027051	myocardial infarction	1597	non-q wave myocardial infarction	49
myocardial infarction	C0027051	myocardial infarction	1597	anterior myocardial infarction	46
myocardial infarction	C0027051	myocardial infarction	1597	myocardial infarctions	42
myocardial infarction	C0027051	myocardial infarction	1597	inferior wall myocardial infarction	32
myocardial infarction	C0027051	myocardial infarction	1597	old myocardial infarction	28
myocardial infarction	C0027051	myocardial infarction	1597	cardiogenic shock	27
myocardial infarction	C0027051	myocardial infarction	1597	inferior mi	25
myocardial infarction	C0027051	myocardial infarction	1597	myocardial infarct	24
myocardial infarction	C0027051	myocardial infarction	1597	silent myocardial infarction	23
myocardial infarction	C0027051	myocardial infarction	1597	old inferior myocardial infarction	17
myocardial infarction	C0027051	myocardial infarction	1597	anterior wall myocardial infarction	16
myocardial infarction	C0027051	myocardial infarction	1597	anterior mi	13
myocardial infarction	C0027051	myocardial infarction	1597	postoperative myocardial infarction	13
myocardial infarction	C0027051	myocardial infarction	1597	anteroseptal myocardial infarction	13
myocardial infarction	C0027051	myocardial infarction	1597	first myocardial infarction	11
myocardial infarction	C0027051	myocardial infarction	1597	subendocardial myocardial infarction	10
myocardial infarction	C0027051	myocardial infarction	1597	acute anterior myocardial infarction	8
myocardial infarction	C0027051	myocardial infarction	1597	non q wave myocardial infarction	8
myocardial infarction	C0027051	myocardial infarction	1597	anterolateral myocardial infarction	8
myocardial infarction	C0027051	myocardial infarction	1597	acute inferior myocardial infarction	7
myocardial infarction	C0027051	myocardial infarction	1597	septal myocardial infarction	6
myocardial infarction	C0027051	myocardial infarction	1597	old anterior myocardial infarction	6
myocardial infarction	C0027051	myocardial infarction	1597	posterior myocardial infarction	5
myocardial infarction	C0027051	myocardial infarction	1597	lateral myocardial infarction	4
myocardial infarction	C0027051	myocardial infarction	1597	inferolateral myocardial infarction	4
myocardial infarction	C0027051	myocardial infarction	1597	posterolateral myocardial infarction	4
myocardial infarction	C0027051	myocardial infarction	1597	apical myocardial infarction	2
myocardial infarction	C0027051	myocardial infarction	1597	subsequent myocardial infarction	2
myocardial infarction	C0027051	myocardial infarction	1597	acute anteroseptal myocardial infarction	2
myocardial infarction	C0027051	myocardial infarction	1597	acute inferior wall myocardial infarction	1
myocardial infarction	C0027051	myocardial infarction	1597	cardiac infarction	1
myocardial infarction	C0027051	myocardial infarction	1597	old myocardial infarct	1
myocardial infarction	C0027051	myocardial infarction	1597	myocardial infarction, inferior	1
myocardial infarction	C0027051	myocardial infarction	1597	myocardial infarction acute	1
myocardial infarction	C0027051	myocardial infarction	1597	myocardial infarction, inferior wall	1
myocardial infarction	C0027051	myocardial infarction	1597	acute inferolateral myocardial infarction	1
myocardial infarction	C0027051	myocardial infarction	1597	acute anterolateral myocardial infarction	1
myocardial infarction	C0027051	myocardial infarction	1597	acute posterior myocardial infarction	1
myocardial infarction	C0027051	myocardial infarction	1597	acute lateral wall myocardial infarction	1
myocardial infarction	C0027051	myocardial infarction	1597	acute myocardial infarction, unspecified site	1
myocardial infarction	C0027051	myocardial infarction	1597	acute st segment elevation myocardial infarction	1
myocardial infarction	C0027051	myocardial infarction	1597	myocardial infarction old	1
myocardial infarction	C0155626	acute myocardial infarction	142	acute myocardial infarction	142
myocardial infarction	C0155626	acute myocardial infarction	142	acute myocardial infarction, unspecified site	1
myocardial infarction	C0036980	shock, cardiogenic	79	cardiogenic shock	79
myocardial infarction	C0542269	non-q wave myocardial infarction	51	non-q wave myocardial infarction	51
myocardial infarction	C0155668	old myocardial infarction	29	old myocardial infarction	29
myocardial infarction	C0340324	silent myocardial infarction	25	silent myocardial infarction	25
myocardial infarction	C0340321	old inferior myocardial infarction	22	old inferior myocardial infarction	22
myocardial infarction	C1273976	first myocardial infarction	15	first myocardial infarction	15
myocardial infarction	C0589368	postoperative myocardial infarction	14	postoperative myocardial infarction	14
myocardial infarction	C2349195	acute anterior wall myocardial infarction	10	acute anterior myocardial infarction	10
myocardial infarction	C0264700	acute inferior myocardial infarction	8	acute inferior myocardial infarction	8
myocardial infarction	C0340320	old anterior myocardial infarction	6	old anterior myocardial infarction	6
myocardial infarction	C0264699	acute anteroseptal myocardial infarction	2	acute anteroseptal myocardial infarction	2
myocardial infarction	C0348593	subsequent myocardial infarction	2	subsequent myocardial infarction	2
myocardial infarction	C0155627	acute myocardial infarction of anterolateral wall	1	acute anterolateral myocardial infarction	1
myocardial infarction	C0340308	acute myocardial infarction of inferolateral wall	1	acute inferolateral myocardial infarction	1
myocardial infarction	C0340318	acute posterior myocardial infarction	1	acute posterior myocardial infarction	1
myocardial infarction	C1303258	acute st segment elevation myocardial infarction	1	acute st segment elevation myocardial infarction	1
stroke	C0038454	cerebrovascular accident	1876	stroke	1765
stroke	C0038454	cerebrovascular accident	1876	cerebrovascular accident	573
stroke	C0038454	cerebrovascular accident	1876	strokes	165
stroke	C0038454	cerebrovascular accident	1876	cva (cerebrovascular accident)	37
stroke	C0038454	cerebrovascular accident	1876	cerebrovascular accidents	32
stroke	C0038454	cerebrovascular accident	1876	middle cerebral artery stroke	29
stroke	C0038454	cerebrovascular accident	1876	mca infarct	23
stroke	C0038454	cerebrovascular accident	1876	cerebral ischemia	15
stroke	C0038454	cerebrovascular accident	1876	middle cerebral artery infarct	10
stroke	C0038454	cerebrovascular accident	1876	cerebral infarction	9
stroke	C0038454	cerebrovascular accident	1876	pca infarct	8
stroke	C0038454	cerebrovascular accident	1876	middle cerebral artery infarction	7
stroke	C0038454	cerebrovascular accident	1876	cerebral infarcts	6
stroke	C0038454	cerebrovascular accident	1876	aca infarct	6
stroke	C0038454	cerebrovascular accident	1876	mca infarction	5
stroke	C0038454	cerebrovascular accident	1876	multiple lacunar infarcts	5
stroke	C0038454	cerebrovascular accident	1876	posterior cerebral artery stroke	5
stroke	C0038454	cerebrovascular accident	1876	multi-infarct dementia	4
stroke	C0038454	cerebrovascular accident	1876	cardioembolic stroke	4
stroke	C0038454	cerebrovascular accident	1876	brain infarction	4
stroke	C0038454	cerebrovascular accident	1876	brainstem stroke	3
stroke	C0038454	cerebrovascular accident	1876	multiinfarct dementia	3
stroke	C0038454	cerebrovascular accident	1876	brain infarct	3
stroke	C0038454	cerebrovascular accident	1876	cerebral stroke	3
stroke	C0038454	cerebrovascular accident	1876	posterior cerebral artery infarct	3
stroke	C0038454	cerebrovascular accident	1876	pca infarction	3
stroke	C0038454	cerebrovascular accident	1876	cvas (cerebrovascular accident)	3
stroke	C0038454	cerebrovascular accident	1876	cerebral infarct	2
stroke	C0038454	cerebrovascular accident	1876	apoplexy	2
stroke	C0038454	cerebrovascular accident	1876	brainstem infarct	2
stroke	C0038454	cerebrovascular accident	1876	right sided cva	2
stroke	C0038454	cerebrovascular accident	1876	posterior cerebral artery infarction	2
stroke	C0038454	cerebrovascular accident	1876	aca infarction	2
stroke	C0038454	cerebrovascular accident	1876	anterior cerebral artery stroke	2
stroke	C0038454	cerebrovascular accident	1876	stroke syndrome	1
stroke	C0038454	cerebrovascular accident	1876	multi infarct dementia	1
stroke	C0038454	cerebrovascular accident	1876	vascular dementia, uncomplicated	1
stroke	C0038454	cerebrovascular accident	1876	anterior cerebral artery infarct	1
stroke	C0038454	cerebrovascular accident	1876	wallenberg syndrome	1
stroke	C0038454	cerebrovascular accident	1876	completed stroke	1
stroke	C0038454	cerebrovascular accident	1876	cerebrovascular stroke	1
stroke	C0038454	cerebrovascular accident	1876	top of the basilar syndrome	1
stroke	C0038454	cerebrovascular accident	1876	top of basilar syndrome	1
stroke	C0007785	cerebral infarction	43	cerebral infarction	29
stroke	C0007785	cerebral infarction	43	cerebral infarct	15
stroke	C0007785	cerebral infarction	43	mca infarct	1
stroke	C0007785	cerebral infarction	43	multi-infarct dementia	1
stroke	C0007785	cerebral infarction	43	mca infarction	1
stroke	C0007785	cerebral infarction	43	cerebral infarctions	1
stroke	C0585229	multiple lacunar infarcts	19	multiple lacunar infarcts	19
stroke	C0011263	multi-infarct dementia	18	multi-infarct dementia	15
stroke	C0011263	multi-infarct dementia	18	multi infarct dementia	4
stroke	C1531624	cardioembolic stroke	7	cardioembolic stroke	7
stroke	C0236650	multi-infarct dementia, uncomplicated	5	vascular dementia, uncomplicated	5
stroke	C0586324	right sided cerebral hemisphere cerebrovascular accident	4	right sided cva	4
stroke	C0043019	lateral medullary syndrome	1	wallenberg syndrome	1
stroke	C0043019	lateral medullary syndrome	1	wallenberg's syndrome	1
stroke	C0265114	completed stroke	1	completed stroke	1
stroke	C0455718	top of the basilar syndrome	1	top of basilar syndrome	1
stroke	C0586325	left sided cerebral hemisphere cerebrovascular accident	1	left sided cva	1
sudden cardiac death	C0011071	sudden death	44	sudden death	44
sudden cardiac death	C0011071	sudden death	44	sudden cardiac death	1
sudden cardiac death	C0085298	sudden cardiac death	42	sudden cardiac death	42

## Sheet: MALE
variable	concept_CUI	concept_str	concept_freq	term	term_freq	comment
amputation	C0002688	amputation	488	amputation	488
amputation	C0002688	amputation	488	toe amputation	152
amputation	C0002688	amputation	488	below-knee amputation	133
amputation	C0002688	amputation	488	amputations	82
amputation	C0002688	amputation	488	above-knee amputation	70
amputation	C0002688	amputation	488	foot amputation	57
amputation	C0002688	amputation	488	transmetatarsal amputation	57
amputation	C0002688	amputation	488	bk amputation	21
amputation	C0002688	amputation	488	forefoot amputation	18
amputation	C0002688	amputation	488	finger amputation	12
amputation	C0002688	amputation	488	ak amputation	6
amputation	C0002688	amputation	488	midfoot amputation	6
amputation	C0002688	amputation	488	amputation of the foot	5
amputation	C0002688	amputation	488	thumb amputation	3
amputation	C0002688	amputation	488	hand amputation	3
amputation	C0002688	amputation	488	reamputation	3
amputation	C0002688	amputation	488	transtarsal amputation	3
amputation	C0002688	amputation	488	transfemoral amputation	2
amputation	C0002688	amputation	488	limb amputation	2
amputation	C0002688	amputation	488	transmetacarpal amputation	2
amputation	C0002688	amputation	488	amputation above knee	2
amputation	C0002688	amputation	488	arm amputation	1
amputation	C0002688	amputation	488	hip disarticulation	1
amputation	C0002688	amputation	488	forequarter amputation	1
amputation	C0002688	amputation	488	amputation of foot	1
amputation	C0002688	amputation	488	lisfranc amputation	1
amputation	C0002688	amputation	488	transcarpal amputation	1
amputation	C0002688	amputation	488	amputation of toe	1
amputation	C0002688	amputation	488	tarsometatarsal amputation	1
amputation	C0002688	amputation	488	ray amputation of the foot	1
amputation	C0002688	amputation	488	transmetatarsal amputation of foot	1
amputation	C0812427	amputation through foot	60	transmetatarsal amputation	60
amputation	C0812427	amputation through foot	60	transmetatarsal amputation of foot	1
amputation	C0002692	amputation of leg through tibia and fibula	21	bk amputation	21
amputation	C0002692	amputation of leg through tibia and fibula	21	below-knee amputation	2
amputation	C0343136	forefoot amputation procedure	20	forefoot amputation	20
amputation	C0407613	excision of the trapezium	13	trapeziectomy	13
amputation	C0407613	excision of the trapezium	13	excision of the trapezium	3
amputation	C0002691	amputation above-knee (procedure)	10	ak amputation	6
amputation	C0002691	amputation above-knee (procedure)	10	above-knee amputation	3
amputation	C0002691	amputation above-knee (procedure)	10	transfemoral amputation	3
amputation	C0002691	amputation above-knee (procedure)	10	amputation above knee	2
amputation	C0188605	amputation of the foot (procedure)	7	amputation of the foot	6
amputation	C0188605	amputation of the foot (procedure)	7	amputation of foot	1
amputation	C0408870	midfoot amputation	6	midfoot amputation	6
amputation	C0002689	amputation of limb	3	limb amputation	3
amputation	C0184917	reamputation	3	reamputation	3
amputation	C1320906	transtarsal amputation	3	transtarsal amputation	3
amputation	C1384684	transmetacarpal amputation (procedure)	2	transmetacarpal amputation	2
amputation	C0185824	forequarter amputation (procedure)	1	forequarter amputation	1
amputation	C0186430	lisfranc shoulder disarticulation	1	lisfranc amputation	1
amputation	C0187208	partial ostectomy of carpals or metacarpals	1	partial carpectomy	1
amputation	C0187211	transcarpal amputation	1	transcarpal amputation	1
amputation	C0188602	amputation of toe (procedure)	1	amputation of toe	1
amputation	C0337302	carpectomy, one bone	1	carpectomy, one bone	1
amputation	C0337308	amputation of lower limb	1	lower limb amputation	1
amputation	C0408868	disarticulation of the tarsometatarsal joints	1	tarsometatarsal amputation	1
amputation	C0744108	ray amputation of foot	1	ray amputation of the foot	1
angioplasty	C0162577	angioplasty	1860	angioplasty	1860	for this variable we examined co-occurance with 'coronary', if both were mentioned we excluded the mention
angioplasty	C0162577	angioplasty	1860	balloon angioplasty	626
angioplasty	C0162577	angioplasty	1860	angioplasties	153
angioplasty	C0162577	angioplasty	1860	transluminal angioplasty	94
angioplasty	C0162577	angioplasty	1860	percutaneous transluminal angioplasty	72
angioplasty	C0162577	angioplasty	1860	percutaneous balloon angioplasty	22
angioplasty	C0162577	angioplasty	1860	cryoplasty	19
angioplasty	C0162577	angioplasty	1860	subintimal angioplasty	13
angioplasty	C0162577	angioplasty	1860	angioplasty of vein	13
angioplasty	C0162577	angioplasty	1860	balloon angioplasty of vein	8
angioplasty	C0162577	angioplasty	1860	arterial angioplasty	7
angioplasty	C0162577	angioplasty	1860	angioplasty of superficial femoral artery	5
angioplasty	C0162577	angioplasty	1860	angioplasty of popliteal artery	3
angioplasty	C0162577	angioplasty	1860	percutaneous transluminal balloon angioplasty	3
angioplasty	C0162577	angioplasty	1860	angioplasty of femoral artery	3
angioplasty	C0162577	angioplasty	1860	balloon angioplasty of popliteal artery	2
angioplasty	C0162577	angioplasty	1860	angioplasty of anterior tibial artery	2
angioplasty	C0162577	angioplasty	1860	angioplasty, balloon	1
angioplasty	C0162577	angioplasty	1860	angioplasty of common femoral artery	1
angioplasty	C0162577	angioplasty	1860	balloon angioplasty of the external iliac artery	1
angioplasty	C0162577	angioplasty	1860	angioplasty of vertebral artery	1
angioplasty	C0162577	angioplasty	1860	angioplasty of tibioperoneal artery	1
angioplasty	C2936667	transluminal angioplasty	95	transluminal angioplasty	95
angioplasty	C2936666	percutaneous transluminal angioplasty	73	percutaneous transluminal angioplasty	73
angioplasty	C0411287	percutaneous transluminal balloon angioplasty	25	percutaneous balloon angioplasty	22
angioplasty	C0411287	percutaneous transluminal balloon angioplasty	25	percutaneous transluminal balloon angioplasty	3
angioplasty	C0455750	angioplasty of vein	15	angioplasty of vein	15
angioplasty	C2959490	subintimal angioplasty	14	subintimal angioplasty	14
angioplasty	C0456246	percutaneous transluminal angioplasty of vein	9	balloon angioplasty of vein	9
angioplasty	C0397654	angioplasty of artery	7	arterial angioplasty	7
angioplasty	C0455749	angioplasty of superficial femoral artery	5	angioplasty of superficial femoral artery	5
angioplasty	C0455759	angioplasty of popliteal artery	3	angioplasty of popliteal artery	3
angioplasty	C0455759	angioplasty of popliteal artery	3	balloon angioplasty of popliteal artery	2
angioplasty	C0850456	angioplasty of femoral artery	3	angioplasty of femoral artery	3
angioplasty	C0729998	angioplasty of anterior tibial artery	2	angioplasty of anterior tibial artery	2
angioplasty	C0455729	angioplasty of external iliac artery	1	balloon angioplasty of the external iliac artery	1
angioplasty	C0455748	angioplasty of common femoral artery	1	angioplasty of common femoral artery	1
angioplasty	C0578121	angioplasty of vertebral artery	1	angioplasty of vertebral artery	1
angioplasty	C1319100	angioplasty of tibioperoneal artery	1	angioplasty of tibioperoneal artery	1
bypass	C0741847	bypass	2072	bypass	2072	for this variable we examined co-occurance with 'coronary', if both were mentioned we excluded the mention
bypass	C0185098	bypass graft	1327	bypass graft	1327
bypass	C0185098	bypass graft	1327	artery bypass graft	941
bypass	C0185098	bypass graft	1327	iliofemoral bypass	78
bypass	C0185098	bypass graft	1327	femoropopliteal bypass	64
bypass	C0185098	bypass graft	1327	femoral artery bypass	58
bypass	C0185098	bypass graft	1327	aortobifemoral graft	52
bypass	C0185098	bypass graft	1327	arterial bypass graft	48
bypass	C0185098	bypass graft	1327	femoropopliteal bypass graft	42
bypass	C0185098	bypass graft	1327	iliofemoral graft	32
bypass	C0185098	bypass graft	1327	femoral-popliteal artery bypass graft	20
bypass	C0185098	bypass graft	1327	jump graft	18
bypass	C0185098	bypass graft	1327	ileofemoral bypass graft	16
bypass	C0185098	bypass graft	1327	iliac artery bypass	13
bypass	C0185098	bypass graft	1327	axillofemoral bypass	9
bypass	C0185098	bypass graft	1327	axillofemoral bypass graft	7
bypass	C0185098	bypass graft	1327	mesenteric artery bypass graft	4
bypass	C0185098	bypass graft	1327	femoral posterior tibial artery bypass	3
bypass	C0185098	bypass graft	1327	axillobifemoral bypass graft	3
bypass	C0185098	bypass graft	1327	arteriovenous shunt	2
bypass	C0185098	bypass graft	1327	composite bypass graft	2
bypass	C0185098	bypass graft	1327	venous shunt	1
bypass	C0185098	bypass graft	1327	aortic bifurcation graft	1
bypass	C0185098	bypass graft	1327	femoral-femoral arterial bypass	1
bypass	C0185098	bypass graft	1327	femorofemoral crossover bypass graft	1
bypass	C0185098	bypass graft	1327	aorto bifemoral graft	1
bypass	C0185098	bypass graft	1327	iliopopliteal bypass graft	1
bypass	C0185098	bypass graft	1327	iliopopliteal graft	1
bypass	C0185098	bypass graft	1327	ileofemoral shunt	1
bypass	C0185098	bypass graft	1327	extra-anatomical bypass graft	1
bypass	C0190932	femoral-popliteal artery bypass graft	135	femoropopliteal bypass	127
bypass	C0190932	femoral-popliteal artery bypass graft	135	femoropopliteal bypass graft	42
bypass	C0190932	femoral-popliteal artery bypass graft	135	femoral-popliteal artery bypass graft	20
bypass	C0740367	femoral artery bypass	103	femoral artery bypass	103
bypass	C0397978	iliofemoral shunt	77	iliofemoral graft	77
bypass	C0397978	iliofemoral shunt	77	iliofemoral bypass	30
bypass	C0189695	anastomosis of artery with bypass graft (procedure)	50	arterial bypass graft	50
bypass	C0398034	arterial jump graft	46	jump graft	46
bypass	C0684204	arteriovenous anastomosis procedure	43	arteriovenous shunt	33
bypass	C0684204	arteriovenous anastomosis procedure	43	arteriovenous anastomosis	17
bypass	C1320783	iliac artery bypass	30	iliac artery bypass	30
bypass	C1319265	iliac-femoral arterial bypass	17	ileofemoral bypass graft	16
bypass	C1319265	iliac-femoral arterial bypass	17	ileofemoral shunt	1
bypass	C0398147	creation of venovenous bypass	12	venous shunt	12
bypass	C0729662	replacement of ascending aorta	8	replacement of ascending aorta	8
bypass	C0190950	axillary-femoral arterial bypass	7	axillofemoral bypass	7
bypass	C0190950	axillary-femoral arterial bypass	7	axillofemoral bypass graft	7
bypass	C1319108	femoro-posterior tibial artery bypass	6	femoral posterior tibial artery bypass	6
bypass	C0730043	mesenteric artery bypass graft	4	mesenteric artery bypass graft	4
bypass	C0189685	composite bypass graft (procedure)	3	composite bypass graft	3
bypass	C0397949	aortic bifurcation bypass graft (procedure)	3	aortic bifurcation graft	2
bypass	C0397949	aortic bifurcation bypass graft (procedure)	3	aorto bifemoral graft	1
bypass	C0397972	axillobifemoral bypass graft	3	axillobifemoral bypass graft	3
bypass	C0397980	ilio-popliteal artery bypass	2	iliopopliteal graft	2
bypass	C0397980	ilio-popliteal artery bypass	2	iliopopliteal bypass graft	1
bypass	C0398221	arteriovenous fistulization	2	creation of arteriovenous fistula	1
bypass	C0398221	arteriovenous fistulization	2	arteriovenous fistulization	1
bypass	C0189625	arteriovenous cannulation	1	direct arteriovenous anastomosis	1
bypass	C0190961	peripheral arterial bypass	1	peripheral arterial bypass	1
bypass	C0397967	extra-anatomical bypass graft	1	extra-anatomical bypass graft	1
bypass	C0397974	femorofemoral crossover bypass graft	1	femorofemoral crossover bypass graft	1
bypass	C0397990	femorodistal bypass	1	femorodistal bypass	1
bypass	C0813207	creation of shunt	1	shunt construction	1
bypass	C2224272	distal revascularization and interval ligation	1	distal revascularization and interval ligation	1
revascularization	C0042381	vascular surgical procedures	2329	vascular surgery	2329	remove?
revascularization	C0042381	vascular surgical procedures	2329	angioplasty	832
revascularization	C0042381	vascular surgical procedures	2329	endarterectomy	514
revascularization	C0042381	vascular surgical procedures	2329	artery bypass graft	249
revascularization	C0042381	vascular surgical procedures	2329	balloon angioplasty	244
revascularization	C0042381	vascular surgical procedures	2329	endarterectomies	83
revascularization	C0042381	vascular surgical procedures	2329	angioplasties	78
revascularization	C0042381	vascular surgical procedures	2329	iliofemoral bypass	77
revascularization	C0042381	vascular surgical procedures	2329	femoral endarterectomy	70
revascularization	C0042381	vascular surgical procedures	2329	atherectomy	64
revascularization	C0042381	vascular surgical procedures	2329	thromboendarterectomy	61
revascularization	C0042381	vascular surgical procedures	2329	transluminal angioplasty	57
revascularization	C0042381	vascular surgical procedures	2329	femoropopliteal bypass	54
revascularization	C0042381	vascular surgical procedures	2329	embolectomy	49
revascularization	C0042381	vascular surgical procedures	2329	percutaneous transluminal angioplasty	46
revascularization	C0042381	vascular surgical procedures	2329	femoral artery bypass	43
revascularization	C0042381	vascular surgical procedures	2329	iliofemoral graft	32
revascularization	C0042381	vascular surgical procedures	2329	aortobifemoral graft	26
revascularization	C0042381	vascular surgical procedures	2329	vein transposition	20
revascularization	C0042381	vascular surgical procedures	2329	femoropopliteal bypass graft	18
revascularization	C0042381	vascular surgical procedures	2329	arterial reconstruction	17
revascularization	C0042381	vascular surgical procedures	2329	profundaplasty	16
revascularization	C0042381	vascular surgical procedures	2329	arterial anastomosis	14
revascularization	C0042381	vascular surgical procedures	2329	arteriovenous shunt	14
revascularization	C0042381	vascular surgical procedures	2329	iliac artery bypass	13
revascularization	C0042381	vascular surgical procedures	2329	jump graft	12
revascularization	C0042381	vascular surgical procedures	2329	percutaneous balloon angioplasty	10
revascularization	C0042381	vascular surgical procedures	2329	cryoplasty	10
revascularization	C0042381	vascular surgical procedures	2329	vascular surgery procedure	10
revascularization	C0042381	vascular surgical procedures	2329	axillofemoral bypass	7
revascularization	C0042381	vascular surgical procedures	2329	angioplasty of vein	7
revascularization	C0042381	vascular surgical procedures	2329	balloon angioplasty of vein	7
revascularization	C0042381	vascular surgical procedures	2329	arterial bypass graft	6
revascularization	C0042381	vascular surgical procedures	2329	arterial repair	6
revascularization	C0042381	vascular surgical procedures	2329	aortic endarterectomy	6
revascularization	C0042381	vascular surgical procedures	2329	arterioplasty	5
revascularization	C0042381	vascular surgical procedures	2329	aortic aneurysmectomy	5
revascularization	C0042381	vascular surgical procedures	2329	carotid artery repair	5
revascularization	C0042381	vascular surgical procedures	2329	venous shunt	4
revascularization	C0042381	vascular surgical procedures	2329	arteriovenous anastomosis	4
revascularization	C0042381	vascular surgical procedures	2329	popliteal embolectomy	4
revascularization	C0042381	vascular surgical procedures	2329	femoral-popliteal artery bypass graft	4
revascularization	C0042381	vascular surgical procedures	2329	embolectomies	3
revascularization	C0042381	vascular surgical procedures	2329	femoral embolectomy	3
revascularization	C0042381	vascular surgical procedures	2329	subintimal angioplasty	3
revascularization	C0042381	vascular surgical procedures	2329	arterial angioplasty	3
revascularization	C0042381	vascular surgical procedures	2329	ileofemoral bypass graft	3
revascularization	C0042381	vascular surgical procedures	2329	atherectomies	3
revascularization	C0042381	vascular surgical procedures	2329	axillofemoral bypass graft	3
revascularization	C0042381	vascular surgical procedures	2329	vascular surgical procedure	3
revascularization	C0042381	vascular surgical procedures	2329	angioplasty of superficial femoral artery	3
revascularization	C0042381	vascular surgical procedures	2329	aortoplasty	2
revascularization	C0042381	vascular surgical procedures	2329	vascular surgical procedures	2
revascularization	C0042381	vascular surgical procedures	2329	intimectomy	2
revascularization	C0042381	vascular surgical procedures	2329	femoral posterior tibial artery bypass	2
revascularization	C0042381	vascular surgical procedures	2329	percutaneous transluminal balloon angioplasty	2
revascularization	C0042381	vascular surgical procedures	2329	limb revascularization	2
revascularization	C0042381	vascular surgical procedures	2329	splenorenal shunt	1
revascularization	C0042381	vascular surgical procedures	2329	iabp	1
revascularization	C0042381	vascular surgical procedures	2329	repair of popliteal artery	1
revascularization	C0042381	vascular surgical procedures	2329	thromboendarterectomies	1
revascularization	C0042381	vascular surgical procedures	2329	arterial embolectomy	1
revascularization	C0042381	vascular surgical procedures	2329	vascular operation	1
revascularization	C0042381	vascular surgical procedures	2329	angioplasty of popliteal artery	1
revascularization	C0042381	vascular surgical procedures	2329	balloon angioplasty of popliteal artery	1
revascularization	C0042381	vascular surgical procedures	2329	axillobifemoral bypass graft	1
revascularization	C0042381	vascular surgical procedures	2329	repair of superficial femoral artery	1
revascularization	C0042381	vascular surgical procedures	2329	femoral-femoral arterial bypass	1
revascularization	C0042381	vascular surgical procedures	2329	femorofemoral crossover bypass graft	1
revascularization	C0042381	vascular surgical procedures	2329	endarterectomy of common femoral artery	1
revascularization	C0042381	vascular surgical procedures	2329	distal revascularization and interval ligation	1
revascularization	C0042381	vascular surgical procedures	2329	angioplasty of anterior tibial artery	1
revascularization	C0042381	vascular surgical procedures	2329	iliopopliteal bypass graft	1
revascularization	C0042381	vascular surgical procedures	2329	iliopopliteal graft	1
revascularization	C0042381	vascular surgical procedures	2329	graft embolectomy	1
revascularization	C0042381	vascular surgical procedures	2329	ileofemoral shunt	1
revascularization	C0042381	vascular surgical procedures	2329	endarterectomy of superficial femoral artery	1
revascularization	C0162577	angioplasty	1860	angioplasty	1860
revascularization	C0162577	angioplasty	1860	balloon angioplasty	626
revascularization	C0162577	angioplasty	1860	angioplasties	153
revascularization	C0162577	angioplasty	1860	transluminal angioplasty	94
revascularization	C0162577	angioplasty	1860	percutaneous transluminal angioplasty	72
revascularization	C0162577	angioplasty	1860	percutaneous balloon angioplasty	22
revascularization	C0162577	angioplasty	1860	cryoplasty	19
revascularization	C0162577	angioplasty	1860	subintimal angioplasty	13
revascularization	C0162577	angioplasty	1860	angioplasty of vein	13
revascularization	C0162577	angioplasty	1860	balloon angioplasty of vein	8
revascularization	C0162577	angioplasty	1860	arterial angioplasty	7
revascularization	C0162577	angioplasty	1860	angioplasty of superficial femoral artery	5
revascularization	C0162577	angioplasty	1860	angioplasty of popliteal artery	3
revascularization	C0162577	angioplasty	1860	percutaneous transluminal balloon angioplasty	3
revascularization	C0162577	angioplasty	1860	angioplasty of femoral artery	3
revascularization	C0162577	angioplasty	1860	balloon angioplasty of popliteal artery	2
revascularization	C0162577	angioplasty	1860	angioplasty of anterior tibial artery	2
revascularization	C0162577	angioplasty	1860	angioplasty, balloon	1
revascularization	C0162577	angioplasty	1860	angioplasty of common femoral artery	1
revascularization	C0162577	angioplasty	1860	balloon angioplasty of the external iliac artery	1
revascularization	C0162577	angioplasty	1860	angioplasty of vertebral artery	1
revascularization	C0162577	angioplasty	1860	angioplasty of tibioperoneal artery	1
revascularization	C0581603	revascularization - action	958	revascularization	958
revascularization	C0014098	endarterectomy	892	endarterectomy	890
revascularization	C0014098	endarterectomy	892	endarterectomies	99
revascularization	C0014098	endarterectomy	892	intimectomy	3
revascularization	C0162513	atherectomy	175	atherectomy	175
revascularization	C0162513	atherectomy	175	atherectomies	2
revascularization	C0162513	atherectomy	175	atherectomy, percutaneous transluminal	1
revascularization	C0162513	atherectomy	175	atherectomy, percutaneous	1
revascularization	C0190932	femoral-popliteal artery bypass graft	135	femoropopliteal bypass	127
revascularization	C0190932	femoral-popliteal artery bypass graft	135	femoropopliteal bypass graft	42
revascularization	C0190932	femoral-popliteal artery bypass graft	135	femoral-popliteal artery bypass graft	20
revascularization	C0162363	thromboendarterectomy	129	thromboendarterectomy	129
revascularization	C0162363	thromboendarterectomy	129	thromboendarterectomies	1
revascularization	C0398048	endarterectomy of femoral artery	118	femoral endarterectomy	118
revascularization	C0740367	femoral artery bypass	103	femoral artery bypass	103
revascularization	C2936667	transluminal angioplasty	95	transluminal angioplasty	95
revascularization	C0162575	embolectomy	90	embolectomy	90
revascularization	C0162575	embolectomy	90	embolectomies	1
revascularization	C0398035	arterial anastomosis procedure	87	arterial anastomosis	87
revascularization	C0397978	iliofemoral shunt	77	iliofemoral graft	77
revascularization	C0397978	iliofemoral shunt	77	iliofemoral bypass	30
revascularization	C2936666	percutaneous transluminal angioplasty	73	percutaneous transluminal angioplasty	73
revascularization	C0189695	anastomosis of artery with bypass graft (procedure)	50	arterial bypass graft	50
revascularization	C0398034	arterial jump graft	46	jump graft	46
revascularization	C0684204	arteriovenous anastomosis procedure	43	arteriovenous shunt	33
revascularization	C0684204	arteriovenous anastomosis procedure	43	arteriovenous anastomosis	17
revascularization	C1293442	vein transposition	41	vein transposition	41
revascularization	C1320854	repair of profunda femoris artery	35	profundaplasty	35
revascularization	C1320783	iliac artery bypass	30	iliac artery bypass	30
revascularization	C0411287	percutaneous transluminal balloon angioplasty	25	percutaneous balloon angioplasty	22
revascularization	C0411287	percutaneous transluminal balloon angioplasty	25	percutaneous transluminal balloon angioplasty	3
revascularization	C0189660	repair of artery	24	arterial repair	15
revascularization	C0189660	repair of artery	24	arterioplasty	10
revascularization	C1319265	iliac-femoral arterial bypass	17	ileofemoral bypass graft	16
revascularization	C1319265	iliac-femoral arterial bypass	17	ileofemoral shunt	1
revascularization	C0455750	angioplasty of vein	15	angioplasty of vein	15
revascularization	C2959490	subintimal angioplasty	14	subintimal angioplasty	14
revascularization	C0398147	creation of venovenous bypass	12	venous shunt	12
revascularization	C0190305	endarterectomy of aorta	10	aortic endarterectomy	10
revascularization	C0456246	percutaneous transluminal angioplasty of vein	9	balloon angioplasty of vein	9
revascularization	C0190364	aortoplasty	8	aortoplasty	7
revascularization	C0190364	aortoplasty	8	repair of aorta	1
revascularization	C0456324	embolectomy of popliteal artery	8	popliteal embolectomy	8
revascularization	C0190869	embolectomy of femoral artery	7	femoral embolectomy	7
revascularization	C0190950	axillary-femoral arterial bypass	7	axillofemoral bypass	7
revascularization	C0190950	axillary-femoral arterial bypass	7	axillofemoral bypass graft	7
revascularization	C0397654	angioplasty of artery	7	arterial angioplasty	7
revascularization	C1320853	repair of popliteal artery	7	repair of popliteal artery	7
revascularization	C1319108	femoro-posterior tibial artery bypass	6	femoral posterior tibial artery bypass	6
revascularization	C0455749	angioplasty of superficial femoral artery	5	angioplasty of superficial femoral artery	5
revascularization	C0397734	arterial embolectomy	3	arterial embolectomy	3
revascularization	C0397949	aortic bifurcation bypass graft (procedure)	3	aortic bifurcation graft	2
revascularization	C0397949	aortic bifurcation bypass graft (procedure)	3	aorto bifemoral graft	1
revascularization	C0397972	axillobifemoral bypass graft	3	axillobifemoral bypass graft	3
revascularization	C0455759	angioplasty of popliteal artery	3	angioplasty of popliteal artery	3
revascularization	C0455759	angioplasty of popliteal artery	3	balloon angioplasty of popliteal artery	2
revascularization	C0850456	angioplasty of femoral artery	3	angioplasty of femoral artery	3
revascularization	C0397726	endarterectomy of common femoral artery	2	endarterectomy of common femoral artery	2
revascularization	C0397980	ilio-popliteal artery bypass	2	iliopopliteal graft	2
revascularization	C0397980	ilio-popliteal artery bypass	2	iliopopliteal bypass graft	1
revascularization	C0472662	limb revascularization	2	limb revascularization	2
revascularization	C0729998	angioplasty of anterior tibial artery	2	angioplasty of anterior tibial artery	2
revascularization	C0190961	peripheral arterial bypass	1	peripheral arterial bypass	1
revascularization	C0397729	endarterectomy of superficial femoral artery	1	endarterectomy of superficial femoral artery	1
revascularization	C0397759	embolectomy of arterial graft	1	graft embolectomy	1
revascularization	C0397974	femorofemoral crossover bypass graft	1	femorofemoral crossover bypass graft	1
revascularization	C0397990	femorodistal bypass	1	femorodistal bypass	1
revascularization	C0441488	directional atherectomy	1	directional atherectomy	1
revascularization	C0455729	angioplasty of external iliac artery	1	balloon angioplasty of the external iliac artery	1
revascularization	C0455748	angioplasty of common femoral artery	1	angioplasty of common femoral artery	1
revascularization	C0456248	angioplasty of superior vena cava	1	angioplasty of superior vena cava	1
revascularization	C0456323	embolectomy of iliac artery	1	iliac embolectomy	1
revascularization	C0553939	endarterectomy and repair	1	endarterectomy and repair	1
revascularization	C0553947	reconstruction of common femoral artery	1	reconstruction of common femoral artery	1
revascularization	C0578120	angioplasty of axillary artery	1	angioplasty of axillary artery	1
revascularization	C0578121	angioplasty of vertebral artery	1	angioplasty of vertebral artery	1
revascularization	C1320856	repair of superficial femoral artery	1	repair of superficial femoral artery	1
revascularization	C2224272	distal revascularization and interval ligation	1	distal revascularization and interval ligation	1

## Sheet: Arrhytmias and symptoms
variable	concept_CUI	concept_str	concept_freq	term	term_freq
arrhythmias	C0232197	fibrillation	1518	fibrillation	1518
arrhythmias	C0232197	fibrillation	1518	fibrillation cardiac	10
arrhythmias	C0232197	fibrillation	1518	fibrillations	6
arrhythmias	C0004238	atrial fibrillation	1413	atrial fibrillation	1413
arrhythmias	C0004238	atrial fibrillation	1413	paroxysmal atrial fibrillation	480
arrhythmias	C0004238	atrial fibrillation	1413	chronic atrial fibrillation	322
arrhythmias	C0004238	atrial fibrillation	1413	afib	249
arrhythmias	C0004238	atrial fibrillation	1413	rapid atrial fibrillation	136
arrhythmias	C0004238	atrial fibrillation	1413	intermittent atrial fibrillation	96
arrhythmias	C0004238	atrial fibrillation	1413	persistent atrial fibrillation	49
arrhythmias	C0004238	atrial fibrillation	1413	atrial fibrillation and flutter	34
arrhythmias	C0004238	atrial fibrillation	1413	chronic afib	25
arrhythmias	C0004238	atrial fibrillation	1413	permanent atrial fibrillation	17
arrhythmias	C0004238	atrial fibrillation	1413	fibrillation, atrial	14
arrhythmias	C0004238	atrial fibrillation	1413	controlled atrial fibrillation	11
arrhythmias	C0004238	atrial fibrillation	1413	paroxysmal af	11
arrhythmias	C0004238	atrial fibrillation	1413	lone atrial fibrillation	6
arrhythmias	C0004238	atrial fibrillation	1413	atrial fibrillations	5
arrhythmias	C0004238	atrial fibrillation	1413	chronic af	4
arrhythmias	C0004238	atrial fibrillation	1413	flutter/fib	3
arrhythmias	C0004238	atrial fibrillation	1413	atrial fibrillation paroxysmal	1
arrhythmias	C0004238	atrial fibrillation	1413	flutter-fibrillation	1
arrhythmias	C0004238	atrial fibrillation	1413	fibrillation atrial	1
arrhythmias	C0039231	tachycardia	1373	tachycardia	1342
arrhythmias	C0039231	tachycardia	1373	ventricular tachycardia	318
arrhythmias	C0039231	tachycardia	1373	sinus tachycardia	276
arrhythmias	C0039231	tachycardia	1373	supraventricular tachycardia	245
arrhythmias	C0039231	tachycardia	1373	nonsustained ventricular tachycardia	115
arrhythmias	C0039231	tachycardia	1373	increased heart rate	72
arrhythmias	C0039231	tachycardia	1373	paroxysmal supraventricular tachycardia	45
arrhythmias	C0039231	tachycardia	1373	sustained ventricular tachycardia	37
arrhythmias	C0039231	tachycardia	1373	paroxysmal atrial tachycardia	20
arrhythmias	C0039231	tachycardia	1373	rapid heart beat	14
arrhythmias	C0039231	tachycardia	1373	monomorphic ventricular tachycardia	14
arrhythmias	C0039231	tachycardia	1373	rapid pulse	12
arrhythmias	C0039231	tachycardia	1373	paroxysmal tachycardia	12
arrhythmias	C0039231	tachycardia	1373	tachycardias	10
arrhythmias	C0039231	tachycardia	1373	avnrt	10
arrhythmias	C0039231	tachycardia	1373	sustained vt	10
arrhythmias	C0039231	tachycardia	1373	paroxysmal ventricular tachycardia	10
arrhythmias	C0039231	tachycardia	1373	slow ventricular tachycardia	10
arrhythmias	C0039231	tachycardia	1373	polymorphic ventricular tachycardia	8
arrhythmias	C0039231	tachycardia	1373	reflex tachycardia	8
arrhythmias	C0039231	tachycardia	1373	psvt	6
arrhythmias	C0039231	tachycardia	1373	av nodal reentrant tachycardia	6
arrhythmias	C0039231	tachycardia	1373	junctional tachycardia	6
arrhythmias	C0039231	tachycardia	1373	ectopic atrial tachycardia	5
arrhythmias	C0039231	tachycardia	1373	baseline tachycardia	5
arrhythmias	C0039231	tachycardia	1373	reciprocating tachycardia	4
arrhythmias	C0039231	tachycardia	1373	pulseless ventricular tachycardia	4
arrhythmias	C0039231	tachycardia	1373	ventricular tachycardias	3
arrhythmias	C0039231	tachycardia	1373	torsades de pointes	3
arrhythmias	C0039231	tachycardia	1373	increased pulse rate	3
arrhythmias	C0039231	tachycardia	1373	tachycardia, paroxysmal	3
arrhythmias	C0039231	tachycardia	1373	ventricular tachyarrhythmia	2
arrhythmias	C0039231	tachycardia	1373	atrioventricular nodal reentrant tachycardia	2
arrhythmias	C0039231	tachycardia	1373	av nodal re-entry tachycardia	2
arrhythmias	C0039231	tachycardia	1373	induced ventricular tachycardia	2
arrhythmias	C0039231	tachycardia	1373	tachycardia, ventricular	2
arrhythmias	C0039231	tachycardia	1373	paroxysmal vt	2
arrhythmias	C0039231	tachycardia	1373	atrial paroxysmal tachycardia	2
arrhythmias	C0039231	tachycardia	1373	inappropriate sinus tachycardia	1
arrhythmias	C0039231	tachycardia	1373	supraventricular tachycardias	1
arrhythmias	C0039231	tachycardia	1373	atrioventricular nodal reentry tachycardia	1
arrhythmias	C0039231	tachycardia	1373	tachycardia, sinus	1
arrhythmias	C0039231	tachycardia	1373	v.tach	1
arrhythmias	C0039231	tachycardia	1373	re-entrant atrial tachycardia	1
arrhythmias	C0039231	tachycardia	1373	tachycardia - pulse	1
arrhythmias	C0039231	tachycardia	1373	reciprocal tachycardia	1
arrhythmias	C0039231	tachycardia	1373	ventricular tachycardia, polymorphic	1
arrhythmias	C0003811	cardiac arrhythmia	1055	atrial fibrillation	1413
arrhythmias	C0003811	cardiac arrhythmia	1055	tachycardia	1342
arrhythmias	C0003811	cardiac arrhythmia	1055	arrhythmia	1019
arrhythmias	C0003811	cardiac arrhythmia	1055	fibrillation	377
arrhythmias	C0003811	cardiac arrhythmia	1055	cardiac arrhythmia	258
arrhythmias	C0003811	cardiac arrhythmia	1055	arrhythmias	181
arrhythmias	C0003811	cardiac arrhythmia	1055	bradycardia	153
arrhythmias	C0003811	cardiac arrhythmia	1055	ventricular tachycardia	113
arrhythmias	C0003811	cardiac arrhythmia	1055	paroxysmal atrial fibrillation	94
arrhythmias	C0003811	cardiac arrhythmia	1055	atrial arrhythmia	87
arrhythmias	C0003811	cardiac arrhythmia	1055	atrial flutter	80
arrhythmias	C0003811	cardiac arrhythmia	1055	cardiac arrhythmias	76
arrhythmias	C0003811	cardiac arrhythmia	1055	atrial tachycardia	68
arrhythmias	C0003811	cardiac arrhythmia	1055	ventricular arrhythmia	68
arrhythmias	C0003811	cardiac arrhythmia	1055	av block	67
arrhythmias	C0003811	cardiac arrhythmia	1055	sinus bradycardia	57
arrhythmias	C0003811	cardiac arrhythmia	1055	supraventricular tachycardia	56
arrhythmias	C0003811	cardiac arrhythmia	1055	bundle branch block	55
arrhythmias	C0003811	cardiac arrhythmia	1055	chronic atrial fibrillation	54
arrhythmias	C0003811	cardiac arrhythmia	1055	sick sinus syndrome	53
arrhythmias	C0003811	cardiac arrhythmia	1055	afib	52
arrhythmias	C0003811	cardiac arrhythmia	1055	heart block	50
arrhythmias	C0003811	cardiac arrhythmia	1055	nonsustained ventricular tachycardia	50
arrhythmias	C0003811	cardiac arrhythmia	1055	sinus arrhythmia	39
arrhythmias	C0003811	cardiac arrhythmia	1055	atrial arrhythmias	38
arrhythmias	C0003811	cardiac arrhythmia	1055	bigeminy	30
arrhythmias	C0003811	cardiac arrhythmia	1055	sinus node dysfunction	30
arrhythmias	C0003811	cardiac arrhythmia	1055	ventricular fibrillation	29
arrhythmias	C0003811	cardiac arrhythmia	1055	sinus tachycardia	28
arrhythmias	C0003811	cardiac arrhythmia	1055	right bundle branch block	27
arrhythmias	C0003811	cardiac arrhythmia	1055	left bundle branch block	27
arrhythmias	C0003811	cardiac arrhythmia	1055	premature beats	27
arrhythmias	C0003811	cardiac arrhythmia	1055	supraventricular arrhythmia	26
arrhythmias	C0003811	cardiac arrhythmia	1055	complete heart block	25
arrhythmias	C0003811	cardiac arrhythmia	1055	tachyarrhythmia	23
arrhythmias	C0003811	cardiac arrhythmia	1055	bundle-branch block	22
arrhythmias	C0003811	cardiac arrhythmia	1055	tachyarrhythmias	20
arrhythmias	C0003811	cardiac arrhythmia	1055	persistent atrial fibrillation	19
arrhythmias	C0003811	cardiac arrhythmia	1055	arrythmia	17
arrhythmias	C0003811	cardiac arrhythmia	1055	sustained ventricular tachycardia	17
arrhythmias	C0003811	cardiac arrhythmia	1055	wenckebach	16
arrhythmias	C0003811	cardiac arrhythmia	1055	dysrhythmias	15
arrhythmias	C0003811	cardiac arrhythmia	1055	first degree av block	15
arrhythmias	C0003811	cardiac arrhythmia	1055	paroxysmal supraventricular tachycardia	15
arrhythmias	C0003811	cardiac arrhythmia	1055	rapid atrial fibrillation	14
arrhythmias	C0003811	cardiac arrhythmia	1055	pvc's	14
arrhythmias	C0003811	cardiac arrhythmia	1055	cardiac dysrhythmias	12
arrhythmias	C0003811	cardiac arrhythmia	1055	premature ventricular contractions	10
arrhythmias	C0003811	cardiac arrhythmia	1055	junctional rhythm	10
arrhythmias	C0003811	cardiac arrhythmia	1055	ectopic beats	10
arrhythmias	C0003811	cardiac arrhythmia	1055	tachycardias	10
arrhythmias	C0003811	cardiac arrhythmia	1055	intermittent atrial fibrillation	10
arrhythmias	C0003811	cardiac arrhythmia	1055	avnrt	10
arrhythmias	C0003811	cardiac arrhythmia	1055	rbbb	10
arrhythmias	C0003811	cardiac arrhythmia	1055	cardiac dysrhythmia	10
arrhythmias	C0003811	cardiac arrhythmia	1055	right bundle-branch block	9
arrhythmias	C0003811	cardiac arrhythmia	1055	left bundle-branch block	9
arrhythmias	C0003811	cardiac arrhythmia	1055	sustained vt	9
arrhythmias	C0003811	cardiac arrhythmia	1055	atrial fibrillation and flutter	9
arrhythmias	C0003811	cardiac arrhythmia	1055	bradyarrhythmia	8
arrhythmias	C0003811	cardiac arrhythmia	1055	ventricular bigeminy	8
arrhythmias	C0003811	cardiac arrhythmia	1055	chronotropic incompetence	8
arrhythmias	C0003811	cardiac arrhythmia	1055	permanent atrial fibrillation	8
arrhythmias	C0003811	cardiac arrhythmia	1055	monomorphic ventricular tachycardia	8
arrhythmias	C0003811	cardiac arrhythmia	1055	extrasystoles	7
arrhythmias	C0003811	cardiac arrhythmia	1055	lbbb	7
arrhythmias	C0003811	cardiac arrhythmia	1055	slow ventricular tachycardia	7
arrhythmias	C0003811	cardiac arrhythmia	1055	increased heart rate	6
arrhythmias	C0003811	cardiac arrhythmia	1055	left anterior fascicular block	6
arrhythmias	C0003811	cardiac arrhythmia	1055	atrioventricular block	6
arrhythmias	C0003811	cardiac arrhythmia	1055	bradyarrhythmias	6
arrhythmias	C0003811	cardiac arrhythmia	1055	premature atrial contractions	5
arrhythmias	C0003811	cardiac arrhythmia	1055	extrasystole	5
arrhythmias	C0003811	cardiac arrhythmia	1055	premature beat	5
arrhythmias	C0003811	cardiac arrhythmia	1055	av nodal reentrant tachycardia	5
arrhythmias	C0003811	cardiac arrhythmia	1055	1st degree av block	5
arrhythmias	C0003811	cardiac arrhythmia	1055	supraventricular arrhythmias	5
arrhythmias	C0003811	cardiac arrhythmia	1055	left anterior hemiblock	5
arrhythmias	C0003811	cardiac arrhythmia	1055	atrial premature beats	5
arrhythmias	C0003811	cardiac arrhythmia	1055	fibrillation, ventricular	5
arrhythmias	C0003811	cardiac arrhythmia	1055	intermittent av block	5
arrhythmias	C0003811	cardiac arrhythmia	1055	heart rate increased	4
arrhythmias	C0003811	cardiac arrhythmia	1055	fibrillations	4
arrhythmias	C0003811	cardiac arrhythmia	1055	paroxysmal atrial tachycardia	4
arrhythmias	C0003811	cardiac arrhythmia	1055	chronic afib	4
arrhythmias	C0003811	cardiac arrhythmia	1055	reciprocating tachycardia	4
arrhythmias	C0003811	cardiac arrhythmia	1055	fibrillation, atrial	4
arrhythmias	C0003811	cardiac arrhythmia	1055	bifascicular block	4
arrhythmias	C0003811	cardiac arrhythmia	1055	ventricular tachycardias	4
arrhythmias	C0003811	cardiac arrhythmia	1055	sinus arrest	4
arrhythmias	C0003811	cardiac arrhythmia	1055	paroxysmal af	4
arrhythmias	C0003811	cardiac arrhythmia	1055	trifascicular block	4
arrhythmias	C0003811	cardiac arrhythmia	1055	paroxysmal arrhythmia	4
arrhythmias	C0003811	cardiac arrhythmia	1055	rapid heart beat	3
arrhythmias	C0003811	cardiac arrhythmia	1055	incomplete right bundle branch block	3
arrhythmias	C0003811	cardiac arrhythmia	1055	psvt	3
arrhythmias	C0003811	cardiac arrhythmia	1055	premature ventricular beats	3
arrhythmias	C0003811	cardiac arrhythmia	1055	paroxysmal atrial flutter	3
arrhythmias	C0003811	cardiac arrhythmia	1055	multifocal atrial tachycardia	3
arrhythmias	C0003811	cardiac arrhythmia	1055	junctional tachycardia	3
arrhythmias	C0003811	cardiac arrhythmia	1055	lafb	3
arrhythmias	C0003811	cardiac arrhythmia	1055	atrial premature complexes	3
arrhythmias	C0003811	cardiac arrhythmia	1055	third degree av block	3
arrhythmias	C0003811	cardiac arrhythmia	1055	second degree heart block	3
arrhythmias	C0003811	cardiac arrhythmia	1055	irregular tachycardia	3
arrhythmias	C0003811	cardiac arrhythmia	1055	ventricular flutter	3
arrhythmias	C0003811	cardiac arrhythmia	1055	ectopic rhythm	3
arrhythmias	C0003811	cardiac arrhythmia	1055	av blocks	3
arrhythmias	C0003811	cardiac arrhythmia	1055	a-v dissociation	3
arrhythmias	C0003811	cardiac arrhythmia	1055	heart rate decreased	2
arrhythmias	C0003811	cardiac arrhythmia	1055	ventricular rhythm	2
arrhythmias	C0003811	cardiac arrhythmia	1055	ventricular tachyarrhythmia	2
arrhythmias	C0003811	cardiac arrhythmia	1055	premature atrial complexes	2
arrhythmias	C0003811	cardiac arrhythmia	1055	third degree heart block	2
arrhythmias	C0003811	cardiac arrhythmia	1055	atrial bigeminy	2
arrhythmias	C0003811	cardiac arrhythmia	1055	ventricular ectopic beats	2
arrhythmias	C0003811	cardiac arrhythmia	1055	first degree heart block	2
arrhythmias	C0003811	cardiac arrhythmia	1055	second degree av block	2
arrhythmias	C0003811	cardiac arrhythmia	1055	bigeminal rhythm	2
arrhythmias	C0003811	cardiac arrhythmia	1055	paroxysmal ventricular tachycardia	2
arrhythmias	C0003811	cardiac arrhythmia	1055	atrial fibrillations	2
arrhythmias	C0003811	cardiac arrhythmia	1055	supraventricular ectopic beats	2
arrhythmias	C0003811	cardiac arrhythmia	1055	ventricular premature complexes	2
arrhythmias	C0003811	cardiac arrhythmia	1055	flutter, atrial	2
arrhythmias	C0003811	cardiac arrhythmia	1055	bundle-branch block, left	2
arrhythmias	C0003811	cardiac arrhythmia	1055	2nd degree av block	2
arrhythmias	C0003811	cardiac arrhythmia	1055	lpfb	2
arrhythmias	C0003811	cardiac arrhythmia	1055	symptomatic sinus bradycardia	2
arrhythmias	C0003811	cardiac arrhythmia	1055	flutter, ventricular	2
arrhythmias	C0003811	cardiac arrhythmia	1055	wolff-parkinson-white syndrome	1
arrhythmias	C0003811	cardiac arrhythmia	1055	ectopic atrial tachycardia	1
arrhythmias	C0003811	cardiac arrhythmia	1055	pulseless electrical activity	1
arrhythmias	C0003811	cardiac arrhythmia	1055	premature ventricular contraction	1
arrhythmias	C0003811	cardiac arrhythmia	1055	av dissociation	1
arrhythmias	C0003811	cardiac arrhythmia	1055	couplet	1
arrhythmias	C0003811	cardiac arrhythmia	1055	vpc's	1
arrhythmias	C0003811	cardiac arrhythmia	1055	cardiorespiratory arrest	1
arrhythmias	C0003811	cardiac arrhythmia	1055	ectopics	1
arrhythmias	C0003811	cardiac arrhythmia	1055	paroxysmal tachycardia	1
arrhythmias	C0003811	cardiac arrhythmia	1055	premature atrial beats	1
arrhythmias	C0003811	cardiac arrhythmia	1055	heart: rhythm	1
arrhythmias	C0003811	cardiac arrhythmia	1055	vfib	1
arrhythmias	C0003811	cardiac arrhythmia	1055	complete right bundle branch block	1
arrhythmias	C0003811	cardiac arrhythmia	1055	atrial premature contractions	1
arrhythmias	C0003811	cardiac arrhythmia	1055	idioventricular rhythm	1
arrhythmias	C0003811	cardiac arrhythmia	1055	atrial ectopic	1
arrhythmias	C0003811	cardiac arrhythmia	1055	ventricular escape rhythm	1
arrhythmias	C0003811	cardiac arrhythmia	1055	left posterior fascicular block	1
arrhythmias	C0003811	cardiac arrhythmia	1055	ventricular premature beats	1
arrhythmias	C0003811	cardiac arrhythmia	1055	chronic atrial flutter	1
arrhythmias	C0003811	cardiac arrhythmia	1055	ventricular trigeminy	1
arrhythmias	C0003811	cardiac arrhythmia	1055	torsade de pointes	1
arrhythmias	C0003811	cardiac arrhythmia	1055	atrial dysrhythmia	1
arrhythmias	C0003811	cardiac arrhythmia	1055	torsades de pointes	1
arrhythmias	C0003811	cardiac arrhythmia	1055	atrial flutters	1
arrhythmias	C0003811	cardiac arrhythmia	1055	wenckebach block	1
arrhythmias	C0003811	cardiac arrhythmia	1055	sinus node disease	1
arrhythmias	C0003811	cardiac arrhythmia	1055	atrioventricular reentrant tachycardia	1
arrhythmias	C0003811	cardiac arrhythmia	1055	ventricular couplet	1
arrhythmias	C0003811	cardiac arrhythmia	1055	accelerated idioventricular rhythm	1
arrhythmias	C0003811	cardiac arrhythmia	1055	tachycardia, paroxysmal	1
arrhythmias	C0003811	cardiac arrhythmia	1055	third degree atrioventricular block	1
arrhythmias	C0003811	cardiac arrhythmia	1055	sustained ventricular fibrillation	1
arrhythmias	C0003811	cardiac arrhythmia	1055	persistent sinus bradycardia	1
arrhythmias	C0003811	cardiac arrhythmia	1055	arrhythmia, sinus	1
arrhythmias	C0003811	cardiac arrhythmia	1055	sinoauricular block	1
arrhythmias	C0003811	cardiac arrhythmia	1055	bradycardia sinus	1
arrhythmias	C0003811	cardiac arrhythmia	1055	fibrillation atrial	1
arrhythmias	C0428977	bradycardia	857	bradycardia	855
arrhythmias	C0428977	bradycardia	857	bradyarrhythmia	10
arrhythmias	C0428977	bradycardia	857	bradyarrhythmias	7
arrhythmias	C0428977	bradycardia	857	baseline bradycardia	2
arrhythmias	C0428977	bradycardia	857	slow heart beat	2
arrhythmias	C0428977	bradycardia	857	heart rate slow	2
arrhythmias	C0428977	bradycardia	857	bradycardias	1
arrhythmias	C0235480	paroxysmal atrial fibrillation	532	paroxysmal atrial fibrillation	498
arrhythmias	C0235480	paroxysmal atrial fibrillation	532	intermittent atrial fibrillation	101
arrhythmias	C0235480	paroxysmal atrial fibrillation	532	paroxysmal af	8
arrhythmias	C0235480	paroxysmal atrial fibrillation	532	atrial fibrillation paroxysmal	1
arrhythmias	C0006384	bundle-branch block	415	bundle branch block	415
arrhythmias	C0006384	bundle-branch block	415	incomplete right bundle branch block	31
arrhythmias	C0006384	bundle-branch block	415	left anterior fascicular block	24
arrhythmias	C0006384	bundle-branch block	415	incomplete left bundle branch block	16
arrhythmias	C0006384	bundle-branch block	415	complete right bundle branch block	8
arrhythmias	C0006384	bundle-branch block	415	right bundle branch block and left anterior fascicular block	8
arrhythmias	C0006384	bundle-branch block	415	bundle-branch block	4
arrhythmias	C0006384	bundle-branch block	415	lafb	4
arrhythmias	C0006384	bundle-branch block	415	complete left bundle branch block	4
arrhythmias	C0006384	bundle-branch block	415	left anterior hemiblock	3
arrhythmias	C0006384	bundle-branch block	415	left posterior fascicular block	2
arrhythmias	C0006384	bundle-branch block	415	right bundle branch block with left anterior fascicular block	2
arrhythmias	C0006384	bundle-branch block	415	lpfb	1
arrhythmias	C0004245	atrioventricular block	403	av block	385
arrhythmias	C0004245	atrioventricular block	403	atrioventricular block	40
arrhythmias	C0004245	atrioventricular block	403	wenckebach	13
arrhythmias	C0004245	atrioventricular block	403	mobitz type i	3
arrhythmias	C0004245	atrioventricular block	403	av blocks	2
arrhythmias	C0004245	atrioventricular block	403	wenckebach block	1
arrhythmias	C0694539	chronic atrial fibrillation	326	chronic atrial fibrillation	326
arrhythmias	C0694539	chronic atrial fibrillation	326	chronic afib	7
arrhythmias	C0694539	chronic atrial fibrillation	326	chronic af	1
arrhythmias	C0042514	tachycardia, ventricular	323	ventricular tachycardia	321
arrhythmias	C0042514	tachycardia, ventricular	323	nonsustained ventricular tachycardia	115
arrhythmias	C0042514	tachycardia, ventricular	323	sustained ventricular tachycardia	38
arrhythmias	C0042514	tachycardia, ventricular	323	monomorphic ventricular tachycardia	15
arrhythmias	C0042514	tachycardia, ventricular	323	slow ventricular tachycardia	12
arrhythmias	C0042514	tachycardia, ventricular	323	paroxysmal ventricular tachycardia	10
arrhythmias	C0042514	tachycardia, ventricular	323	sustained vt	8
arrhythmias	C0042514	tachycardia, ventricular	323	polymorphic ventricular tachycardia	8
arrhythmias	C0042514	tachycardia, ventricular	323	ventricular tachyarrhythmia	5
arrhythmias	C0042514	tachycardia, ventricular	323	pulseless ventricular tachycardia	4
arrhythmias	C0042514	tachycardia, ventricular	323	ventricular tachycardias	3
arrhythmias	C0042514	tachycardia, ventricular	323	torsades de pointes	3
arrhythmias	C0042514	tachycardia, ventricular	323	induced ventricular tachycardia	2
arrhythmias	C0042514	tachycardia, ventricular	323	tachycardia, ventricular	2
arrhythmias	C0042514	tachycardia, ventricular	323	paroxysmal vt	2
arrhythmias	C0042514	tachycardia, ventricular	323	v.tach	1
arrhythmias	C0042514	tachycardia, ventricular	323	ventricular tachycardia, polymorphic	1
arrhythmias	C0085610	sinus bradycardia	307	sinus bradycardia	307
arrhythmias	C0085610	sinus bradycardia	307	severe sinus bradycardia	5
arrhythmias	C0085610	sinus bradycardia	307	symptomatic sinus bradycardia	4
arrhythmias	C0085610	sinus bradycardia	307	persistent sinus bradycardia	3
arrhythmias	C0340464	premature cardiac complex	284	premature beats	149
arrhythmias	C0340464	premature cardiac complex	284	extrasystoles	99
arrhythmias	C0340464	premature cardiac complex	284	ectopic beats	69
arrhythmias	C0340464	premature cardiac complex	284	extrasystole	6
arrhythmias	C0340464	premature cardiac complex	284	premature beat	5
arrhythmias	C0340464	premature cardiac complex	284	ectopics	5
arrhythmias	C0039239	sinus tachycardia	280	sinus tachycardia	280
arrhythmias	C0039239	sinus tachycardia	280	tachycardia, sinus	1
arrhythmias	C0004239	atrial flutter	276	atrial flutter	276
arrhythmias	C0004239	atrial flutter	276	paroxysmal atrial flutter	20
arrhythmias	C0004239	atrial flutter	276	atrial fibrillation and flutter	14
arrhythmias	C0004239	atrial flutter	276	chronic atrial flutter	10
arrhythmias	C0004239	atrial flutter	276	flutter, atrial	3
arrhythmias	C0004239	atrial flutter	276	flutter/fib	2
arrhythmias	C0004239	atrial flutter	276	atrial flutters	1
arrhythmias	C0039240	supraventricular tachycardia	252	supraventricular tachycardia	252
arrhythmias	C0085615	right bundle branch block	222	right bundle branch block	222
arrhythmias	C0085615	right bundle branch block	222	incomplete right bundle branch block	31
arrhythmias	C0085615	right bundle branch block	222	complete right bundle branch block	8
arrhythmias	C0085615	right bundle branch block	222	right bundle branch block and left anterior fascicular block	8
arrhythmias	C0085615	right bundle branch block	222	rbbb	6
arrhythmias	C0085615	right bundle branch block	222	right bundle branch block with left anterior fascicular block	2
arrhythmias	C0085615	right bundle branch block	222	right bundle-branch block	1
arrhythmias	C0085615	right bundle branch block	222	bundle-branch block, right	1
arrhythmias	C0018794	heart block	201	heart block	201
arrhythmias	C0018794	heart block	201	av block	32
arrhythmias	C0018794	heart block	201	bundle branch block	22
arrhythmias	C0018794	heart block	201	bundle-branch block	7
arrhythmias	C0018794	heart block	201	wenckebach	7
arrhythmias	C0018794	heart block	201	atrioventricular block	7
arrhythmias	C0018794	heart block	201	left anterior fascicular block	3
arrhythmias	C0018794	heart block	201	mobitz type i	2
arrhythmias	C0018794	heart block	201	lafb	1
arrhythmias	C0018794	heart block	201	left anterior hemiblock	1
arrhythmias	C0018794	heart block	201	incomplete left bundle branch block	1
arrhythmias	C0018794	heart block	201	intraventricular conduction defect	1
arrhythmias	C0018794	heart block	201	heart blocks	1
arrhythmias	C0018794	heart block	201	lpfb	1
arrhythmias	C0018794	heart block	201	complete left bundle branch block	1
arrhythmias	C0018794	heart block	201	heart block av	1
arrhythmias	C0018794	heart block	201	stokes-adams attack	1
arrhythmias	C0037052	sick sinus syndrome	197	sick sinus syndrome	197
arrhythmias	C0037052	sick sinus syndrome	197	syndrome, sick sinus	1
arrhythmias	C0023211	left bundle-branch block	185	left bundle branch block	185
arrhythmias	C0023211	left bundle-branch block	185	incomplete left bundle branch block	16
arrhythmias	C0023211	left bundle-branch block	185	lbbb	11
arrhythmias	C0023211	left bundle-branch block	185	complete left bundle branch block	4
arrhythmias	C0023211	left bundle-branch block	185	left bundle-branch block	2
arrhythmias	C0023211	left bundle-branch block	185	left anterior fascicular block	1
arrhythmias	C0546959	atrial tachycardia	157	atrial tachycardia	157
arrhythmias	C1281999	rapid atrial fibrillation	146	rapid atrial fibrillation	146
arrhythmias	C0262662	ventricular bigeminy	117	bigeminy	110
arrhythmias	C0262662	ventricular bigeminy	117	ventricular bigeminy	22
arrhythmias	C0262662	ventricular bigeminy	117	bigeminal rhythm	19
arrhythmias	C2919575	nonsustained ventricular tachycardia	117	nonsustained ventricular tachycardia	117
arrhythmias	C0042510	ventricular fibrillation	100	ventricular fibrillation	100
arrhythmias	C0042510	ventricular fibrillation	100	vfib	2
arrhythmias	C0042510	ventricular fibrillation	100	sustained ventricular fibrillation	2
arrhythmias	C0042510	ventricular fibrillation	100	fibrillation, ventricular	1
arrhythmias	C0042510	ventricular fibrillation	100	cardiac arrest - ventricular fibrillation	1
arrhythmias	C0151517	complete atrioventricular block	98	complete heart block	86
arrhythmias	C0151517	complete atrioventricular block	98	third degree heart block	18
arrhythmias	C0151517	complete atrioventricular block	98	third degree atrioventricular block	5
arrhythmias	C0151517	complete atrioventricular block	98	third degree av block	3
arrhythmias	C0151517	complete atrioventricular block	98	complete atrioventricular block	1
arrhythmias	C0085611	atrial arrhythmia	95	atrial arrhythmia	93
arrhythmias	C0085611	atrial arrhythmia	95	atrial arrhythmias	14
arrhythmias	C0085611	atrial arrhythmia	95	atrial dysrhythmia	3
arrhythmias	C0264912	left anterior fascicular block	83	left anterior fascicular block	83
arrhythmias	C0264912	left anterior fascicular block	83	lafb	2
arrhythmias	C0085612	ventricular arrhythmia	80	ventricular arrhythmia	80
arrhythmias	C0080203	tachyarrhythmia	77	tachyarrhythmia	77
arrhythmias	C0080203	tachyarrhythmia	77	tachyarrhythmias	5
arrhythmias	C0232208	atrioventricular junctional rhythm	70	junctional rhythm	67
arrhythmias	C0232208	atrioventricular junctional rhythm	70	nodal rhythm	3
arrhythmias	C2585653	persistent atrial fibrillation	52	persistent atrial fibrillation	52
arrhythmias	C0428908	sinus node dysfunction (disorder)	50	sinus node dysfunction	48
arrhythmias	C0428908	sinus node dysfunction (disorder)	50	sinoatrial node dysfunction	1
arrhythmias	C0428908	sinus node dysfunction (disorder)	50	coronary sinus rhythm disorder	1
arrhythmias	C0030590	paroxysmal supraventricular tachycardia	46	paroxysmal supraventricular tachycardia	46
arrhythmias	C0030590	paroxysmal supraventricular tachycardia	46	psvt	4
arrhythmias	C0750197	sustained ventricular tachycardia	41	sustained ventricular tachycardia	41
arrhythmias	C0750197	sustained ventricular tachycardia	41	sustained vt	3
arrhythmias	C0003813	sinus arrhythmia	40	sinus arrhythmia	40
arrhythmias	C0003813	sinus arrhythmia	40	arrhythmia, sinus	1
arrhythmias	C0033036	atrial premature complexes	38	atrial premature beats	14
arrhythmias	C0033036	atrial premature complexes	38	premature atrial contraction	9
arrhythmias	C0033036	atrial premature complexes	38	atrial premature contractions	9
arrhythmias	C0033036	atrial premature complexes	38	atrial ectopic	4
arrhythmias	C0033036	atrial premature complexes	38	supraventricular ectopic beats	4
arrhythmias	C0033036	atrial premature complexes	38	atrial premature complex	2
arrhythmias	C0033036	atrial premature complexes	38	atrial ectopic beats	1
arrhythmias	C0033036	atrial premature complexes	38	supraventricular premature beats	1
arrhythmias	C0155709	atrial fibrillation and flutter	36	atrial fibrillation and flutter	35
arrhythmias	C0155709	atrial fibrillation and flutter	36	flutter-fibrillation	1
arrhythmias	C0262525	incomplete right bundle branch block	31	incomplete right bundle branch block	31
arrhythmias	C1997984	chronotropic incompetence	31	chronotropic incompetence	31
arrhythmias	C0151636	premature ventricular contractions	29	ventricular ectopic beats	15
arrhythmias	C0151636	premature ventricular contractions	29	ventricular premature beats	10
arrhythmias	C0151636	premature ventricular contractions	29	ventricular premature contractions	4
arrhythmias	C0151636	premature ventricular contractions	29	bigeminy	3
arrhythmias	C0151636	premature ventricular contractions	29	ventricular bigeminy	2
arrhythmias	C0151636	premature ventricular contractions	29	ventricular extrasystoles	2
arrhythmias	C0151636	premature ventricular contractions	29	premature ventricular contractions	1
arrhythmias	C0151636	premature ventricular contractions	29	multifocal pvcs	1
arrhythmias	C0151636	premature ventricular contractions	29	premature ventricular complex	1
arrhythmias	C0151636	premature ventricular contractions	29	ventricular premature complex	1
arrhythmias	C0151636	premature ventricular contractions	29	ventricular ectopic beat	1
arrhythmias	C0428974	supraventricular arrhythmia	29	supraventricular arrhythmia	29
arrhythmias	C0264914	bifascicular block	24	bifascicular block	24
arrhythmias	C0264914	bifascicular block	24	right bundle branch block and left anterior fascicular block	2
arrhythmias	C0600228	cardiopulmonary arrest	23	cardiopulmonary arrest	21
arrhythmias	C0600228	cardiopulmonary arrest	23	cardiorespiratory arrest	3
arrhythmias	C0700363	idioventricular rhythm	23	ventricular rhythm	17
arrhythmias	C0700363	idioventricular rhythm	23	idioventricular rhythm	6
arrhythmias	C0030587	paroxysmal atrial tachycardia	22	paroxysmal atrial tachycardia	21
arrhythmias	C0030587	paroxysmal atrial tachycardia	22	atrial paroxysmal tachycardia	2
arrhythmias	C0741292	paroxysmal atrial flutter	20	paroxysmal atrial flutter	20
arrhythmias	C2586056	permanent atrial fibrillation	18	permanent atrial fibrillation	18
arrhythmias	C0178428	sinus arrest	16	sinus arrest	16
arrhythmias	C0155707	trifascicular block	14	trifascicular block	14
arrhythmias	C0340861	electromechanical dissociation	14	pulseless electrical activity	13
arrhythmias	C0340861	electromechanical dissociation	14	electromechanical dissociation	1
arrhythmias	C0264906	second degree atrioventricular block	13	second degree heart block	10
arrhythmias	C0264906	second degree atrioventricular block	13	second degree atrioventricular block	4
arrhythmias	C0264906	second degree atrioventricular block	13	wenckebach	1
arrhythmias	C0039236	tachycardia, paroxysmal	12	paroxysmal tachycardia	12
arrhythmias	C0444720	circulatory arrest	12	circulatory arrest	12
arrhythmias	C0577699	controlled atrial fibrillation	11	controlled atrial fibrillation	11
arrhythmias	C0030591	paroxysmal ventricular tachycardia	10	paroxysmal ventricular tachycardia	10
arrhythmias	C0262382	atrial bigeminy	10	atrial bigeminy	10
arrhythmias	C0741289	chronic atrial flutter	10	chronic atrial flutter	10
arrhythmias	C0221158	multifocal atrial tachycardia	9	multifocal atrial tachycardia	9
arrhythmias	C0344422	complete right bundle branch block	8	complete right bundle branch block	8
arrhythmias	C1328539	reflex tachycardia	8	reflex tachycardia	8
arrhythmias	C0085614	first degree atrioventricular block	7	first degree heart block	6
arrhythmias	C0085614	first degree atrioventricular block	7	first degree atrioventricular block	1
arrhythmias	C0152173	ventricular flutter	7	ventricular flutter	7
arrhythmias	C0264909	intraventricular conduction defect	7	intraventricular conduction defect	6
arrhythmias	C0264909	intraventricular conduction defect	7	intraventricular block	1
arrhythmias	C0392191	irregular tachycardia	7	irregular tachycardia	7
arrhythmias	C0004331	auriculo-ventricular dissociation	6	atrioventricular dissociation	5
arrhythmias	C0004331	auriculo-ventricular dissociation	6	isorhythmic dissociation	1
arrhythmias	C0264913	left posterior fascicular block	6	left posterior fascicular block	6
arrhythmias	C0340489	lone atrial fibrillation	6	lone atrial fibrillation	6
arrhythmias	C0039234	tachycardia, ectopic atrial	5	ectopic atrial tachycardia	5
arrhythmias	C0232216	ventricular escape rhythm	5	ventricular escape rhythm	5
arrhythmias	C0264890	severe sinus bradycardia	5	severe sinus bradycardia	5
arrhythmias	C0264902	unifocal pvcs	5	unifocal pvcs	5
arrhythmias	C0457252	baseline tachycardia	5	baseline tachycardia	5
arrhythmias	C0748712	symptomatic sinus bradycardia	5	symptomatic sinus bradycardia	5
arrhythmias	C0040479	torsades de pointes	4	torsades de pointes	4
arrhythmias	C0040479	torsades de pointes	4	torsade de pointes	1
arrhythmias	C0078888	accelerated idioventricular rhythm	4	accelerated idioventricular rhythm	4
arrhythmias	C0078888	accelerated idioventricular rhythm	4	aivr	1
arrhythmias	C0264903	multifocal pvcs	4	multifocal pvcs	4
arrhythmias	C0264915	left main stem bundle branch block	4	complete left bundle branch block	4
arrhythmias	C0428999	ventricular trigeminy	4	ventricular trigeminy	4
arrhythmias	C0750196	pulseless ventricular tachycardia	4	pulseless ventricular tachycardia	4
arrhythmias	C1399226	ectopic rhythm	4	ectopic rhythm	4
arrhythmias	C0037188	sinoatrial block	3	sinoauricular block	2
arrhythmias	C0037188	sinoatrial block	3	sinoatrial block	1
arrhythmias	C0232213	fusion beat	3	fusion beats	3
arrhythmias	C0264891	persistent sinus bradycardia	3	persistent sinus bradycardia	3
arrhythmias	C0039232	tachycardia, atrioventricular nodal reentry	2	av nodal re-entry tachycardia	2
arrhythmias	C0043202	wolff-parkinson-white syndrome	2	wolff-parkinson-white syndrome	2
arrhythmias	C0428982	av junctional (nodal) tachycardia	2	nodal tachycardia	2
arrhythmias	C0457251	baseline bradycardia	2	baseline bradycardia	2
arrhythmias	C1998349	sustained ventricular fibrillation	2	sustained ventricular fibrillation	2
arrhythmias	C0001396	adams-stokes syndrome	1	stokes-adams attack	1
arrhythmias	C0023976	long qt syndrome	1	long qt syndrome	1
arrhythmias	C0149530	congenital heart block	1	congenital heart block	1
arrhythmias	C0232190	vagal autonomic bradycardia	1	vagal bradycardia	1
arrhythmias	C0232210	junctional escape beats	1	junctional escape beats	1
arrhythmias	C0264895	nonparoxysmal av nodal tachycardia	1	nonparoxysmal av nodal tachycardia	1
arrhythmias	C0340469	re-entrant atrial tachycardia	1	re-entrant atrial tachycardia	1
arrhythmias	C1321523	ectopic atrial pacemaker	1	ectopic atrial pacemaker	1
arrhythmias	C1881170	inappropriate sinus tachycardia	1	inappropriate sinus tachycardia	1
atrial fibrillation	C0004238	atrial fibrillation	1413	atrial fibrillation	1413
atrial fibrillation	C0004238	atrial fibrillation	1413	paroxysmal atrial fibrillation	480
atrial fibrillation	C0004238	atrial fibrillation	1413	chronic atrial fibrillation	322
atrial fibrillation	C0004238	atrial fibrillation	1413	afib	249
atrial fibrillation	C0004238	atrial fibrillation	1413	rapid atrial fibrillation	136
atrial fibrillation	C0004238	atrial fibrillation	1413	intermittent atrial fibrillation	96
atrial fibrillation	C0004238	atrial fibrillation	1413	persistent atrial fibrillation	49
atrial fibrillation	C0004238	atrial fibrillation	1413	atrial fibrillation and flutter	34
atrial fibrillation	C0004238	atrial fibrillation	1413	chronic afib	25
atrial fibrillation	C0004238	atrial fibrillation	1413	permanent atrial fibrillation	17
atrial fibrillation	C0004238	atrial fibrillation	1413	fibrillation, atrial	14
atrial fibrillation	C0004238	atrial fibrillation	1413	controlled atrial fibrillation	11
atrial fibrillation	C0004238	atrial fibrillation	1413	paroxysmal af	11
atrial fibrillation	C0004238	atrial fibrillation	1413	lone atrial fibrillation	6
atrial fibrillation	C0004238	atrial fibrillation	1413	atrial fibrillations	5
atrial fibrillation	C0004238	atrial fibrillation	1413	chronic af	4
atrial fibrillation	C0004238	atrial fibrillation	1413	flutter/fib	3
atrial fibrillation	C0004238	atrial fibrillation	1413	atrial fibrillation paroxysmal	1
atrial fibrillation	C0004238	atrial fibrillation	1413	flutter-fibrillation	1
atrial fibrillation	C0004238	atrial fibrillation	1413	fibrillation atrial	1
atrial fibrillation	C0235480	paroxysmal atrial fibrillation	532	paroxysmal atrial fibrillation	498
atrial fibrillation	C0235480	paroxysmal atrial fibrillation	532	intermittent atrial fibrillation	101
atrial fibrillation	C0235480	paroxysmal atrial fibrillation	532	paroxysmal af	8
atrial fibrillation	C0235480	paroxysmal atrial fibrillation	532	atrial fibrillation paroxysmal	1
atrial fibrillation	C0694539	chronic atrial fibrillation	326	chronic atrial fibrillation	326
atrial fibrillation	C0694539	chronic atrial fibrillation	326	chronic afib	7
atrial fibrillation	C0694539	chronic atrial fibrillation	326	chronic af	1
atrial fibrillation	C1281999	rapid atrial fibrillation	146	rapid atrial fibrillation	146
atrial fibrillation	C2585653	persistent atrial fibrillation	52	persistent atrial fibrillation	52
atrial fibrillation	C0155709	atrial fibrillation and flutter	36	atrial fibrillation and flutter	35
atrial fibrillation	C0155709	atrial fibrillation and flutter	36	flutter-fibrillation	1
atrial fibrillation	C2586056	permanent atrial fibrillation	18	permanent atrial fibrillation	18
atrial fibrillation	C0577699	controlled atrial fibrillation	11	controlled atrial fibrillation	11
atrial fibrillation	C0340489	lone atrial fibrillation	6	lone atrial fibrillation	6
conduction disease and/or bradyarrythmia	C0428977	bradycardia	857	bradycardia	855
conduction disease and/or bradyarrythmia	C0428977	bradycardia	857	bradyarrhythmia	10
conduction disease and/or bradyarrythmia	C0428977	bradycardia	857	bradyarrhythmias	7
conduction disease and/or bradyarrythmia	C0428977	bradycardia	857	baseline bradycardia	2
conduction disease and/or bradyarrythmia	C0428977	bradycardia	857	slow heart beat	2
conduction disease and/or bradyarrythmia	C0428977	bradycardia	857	heart rate slow	2
conduction disease and/or bradyarrythmia	C0428977	bradycardia	857	bradycardias	1
conduction disease and/or bradyarrythmia	C0006384	bundle-branch block	415	bundle branch block	415
conduction disease and/or bradyarrythmia	C0006384	bundle-branch block	415	incomplete right bundle branch block	31
conduction disease and/or bradyarrythmia	C0006384	bundle-branch block	415	left anterior fascicular block	24
conduction disease and/or bradyarrythmia	C0006384	bundle-branch block	415	incomplete left bundle branch block	16
conduction disease and/or bradyarrythmia	C0006384	bundle-branch block	415	complete right bundle branch block	8
conduction disease and/or bradyarrythmia	C0006384	bundle-branch block	415	right bundle branch block and left anterior fascicular block	8
conduction disease and/or bradyarrythmia	C0006384	bundle-branch block	415	bundle-branch block	4
conduction disease and/or bradyarrythmia	C0006384	bundle-branch block	415	lafb	4
conduction disease and/or bradyarrythmia	C0006384	bundle-branch block	415	complete left bundle branch block	4
conduction disease and/or bradyarrythmia	C0006384	bundle-branch block	415	left anterior hemiblock	3
conduction disease and/or bradyarrythmia	C0006384	bundle-branch block	415	left posterior fascicular block	2
conduction disease and/or bradyarrythmia	C0006384	bundle-branch block	415	right bundle branch block with left anterior fascicular block	2
conduction disease and/or bradyarrythmia	C0006384	bundle-branch block	415	lpfb	1
conduction disease and/or bradyarrythmia	C0004245	atrioventricular block	403	av block	385
conduction disease and/or bradyarrythmia	C0004245	atrioventricular block	403	atrioventricular block	40
conduction disease and/or bradyarrythmia	C0004245	atrioventricular block	403	wenckebach	13
conduction disease and/or bradyarrythmia	C0004245	atrioventricular block	403	mobitz type i	3
conduction disease and/or bradyarrythmia	C0004245	atrioventricular block	403	av blocks	2
conduction disease and/or bradyarrythmia	C0004245	atrioventricular block	403	wenckebach block	1
conduction disease and/or bradyarrythmia	C0085610	sinus bradycardia	307	sinus bradycardia	307
conduction disease and/or bradyarrythmia	C0085610	sinus bradycardia	307	severe sinus bradycardia	5
conduction disease and/or bradyarrythmia	C0085610	sinus bradycardia	307	symptomatic sinus bradycardia	4
conduction disease and/or bradyarrythmia	C0085610	sinus bradycardia	307	persistent sinus bradycardia	3
conduction disease and/or bradyarrythmia	C0085615	right bundle branch block	222	right bundle branch block	222
conduction disease and/or bradyarrythmia	C0085615	right bundle branch block	222	incomplete right bundle branch block	31
conduction disease and/or bradyarrythmia	C0085615	right bundle branch block	222	complete right bundle branch block	8
conduction disease and/or bradyarrythmia	C0085615	right bundle branch block	222	right bundle branch block and left anterior fascicular block	8
conduction disease and/or bradyarrythmia	C0085615	right bundle branch block	222	rbbb	6
conduction disease and/or bradyarrythmia	C0085615	right bundle branch block	222	right bundle branch block with left anterior fascicular block	2
conduction disease and/or bradyarrythmia	C0085615	right bundle branch block	222	right bundle-branch block	1
conduction disease and/or bradyarrythmia	C0085615	right bundle branch block	222	bundle-branch block, right	1
conduction disease and/or bradyarrythmia	C0018794	heart block	201	heart block	201
conduction disease and/or bradyarrythmia	C0018794	heart block	201	av block	32
conduction disease and/or bradyarrythmia	C0018794	heart block	201	bundle branch block	22
conduction disease and/or bradyarrythmia	C0018794	heart block	201	bundle-branch block	7
conduction disease and/or bradyarrythmia	C0018794	heart block	201	wenckebach	7
conduction disease and/or bradyarrythmia	C0018794	heart block	201	atrioventricular block	7
conduction disease and/or bradyarrythmia	C0018794	heart block	201	left anterior fascicular block	3
conduction disease and/or bradyarrythmia	C0018794	heart block	201	mobitz type i	2
conduction disease and/or bradyarrythmia	C0018794	heart block	201	lafb	1
conduction disease and/or bradyarrythmia	C0018794	heart block	201	left anterior hemiblock	1
conduction disease and/or bradyarrythmia	C0018794	heart block	201	incomplete left bundle branch block	1
conduction disease and/or bradyarrythmia	C0018794	heart block	201	intraventricular conduction defect	1
conduction disease and/or bradyarrythmia	C0018794	heart block	201	heart blocks	1
conduction disease and/or bradyarrythmia	C0018794	heart block	201	lpfb	1
conduction disease and/or bradyarrythmia	C0018794	heart block	201	complete left bundle branch block	1
conduction disease and/or bradyarrythmia	C0018794	heart block	201	heart block av	1
conduction disease and/or bradyarrythmia	C0018794	heart block	201	stokes-adams attack	1
conduction disease and/or bradyarrythmia	C0023211	left bundle-branch block	185	left bundle branch block	185
conduction disease and/or bradyarrythmia	C0023211	left bundle-branch block	185	incomplete left bundle branch block	16
conduction disease and/or bradyarrythmia	C0023211	left bundle-branch block	185	lbbb	11
conduction disease and/or bradyarrythmia	C0023211	left bundle-branch block	185	complete left bundle branch block	4
conduction disease and/or bradyarrythmia	C0023211	left bundle-branch block	185	left bundle-branch block	2
conduction disease and/or bradyarrythmia	C0023211	left bundle-branch block	185	left anterior fascicular block	1
conduction disease and/or bradyarrythmia	C0264912	left anterior fascicular block	83	left anterior fascicular block	83
conduction disease and/or bradyarrythmia	C0264912	left anterior fascicular block	83	lafb	2
conduction disease and/or bradyarrythmia	C0428908	sinus node dysfunction (disorder)	50	sinus node dysfunction	48
conduction disease and/or bradyarrythmia	C0428908	sinus node dysfunction (disorder)	50	sinoatrial node dysfunction	1
conduction disease and/or bradyarrythmia	C0428908	sinus node dysfunction (disorder)	50	coronary sinus rhythm disorder	1
conduction disease and/or bradyarrythmia	C0262525	incomplete right bundle branch block	31	incomplete right bundle branch block	31
conduction disease and/or bradyarrythmia	C1997984	chronotropic incompetence	31	chronotropic incompetence	31
conduction disease and/or bradyarrythmia	C0264914	bifascicular block	24	bifascicular block	24
conduction disease and/or bradyarrythmia	C0264914	bifascicular block	24	right bundle branch block and left anterior fascicular block	2
conduction disease and/or bradyarrythmia	C0178428	sinus arrest	16	sinus arrest	16
conduction disease and/or bradyarrythmia	C0281878	incomplete left bundle branch block	16	incomplete left bundle branch block	16
conduction disease and/or bradyarrythmia	C0155707	trifascicular block	14	trifascicular block	14
conduction disease and/or bradyarrythmia	C0340861	electromechanical dissociation	14	pulseless electrical activity	13
conduction disease and/or bradyarrythmia	C0340861	electromechanical dissociation	14	electromechanical dissociation	1
conduction disease and/or bradyarrythmia	C0264906	second degree atrioventricular block	13	second degree heart block	10
conduction disease and/or bradyarrythmia	C0264906	second degree atrioventricular block	13	second degree atrioventricular block	4
conduction disease and/or bradyarrythmia	C0264906	second degree atrioventricular block	13	wenckebach	1
conduction disease and/or bradyarrythmia	C0155705	right bundle branch block and left anterior fascicular block	10	right bundle branch block and left anterior fascicular block	8
conduction disease and/or bradyarrythmia	C0155705	right bundle branch block and left anterior fascicular block	10	right bundle branch block with left anterior fascicular block	2
conduction disease and/or bradyarrythmia	C0344422	complete right bundle branch block	8	complete right bundle branch block	8
conduction disease and/or bradyarrythmia	C0264909	intraventricular conduction defect	7	intraventricular conduction defect	6
conduction disease and/or bradyarrythmia	C0264909	intraventricular conduction defect	7	intraventricular block	1
conduction disease and/or bradyarrythmia	C0264913	left posterior fascicular block	6	left posterior fascicular block	6
conduction disease and/or bradyarrythmia	C0264890	severe sinus bradycardia	5	severe sinus bradycardia	5
conduction disease and/or bradyarrythmia	C0748712	symptomatic sinus bradycardia	5	symptomatic sinus bradycardia	5
conduction disease and/or bradyarrythmia	C0264915	left main stem bundle branch block	4	complete left bundle branch block	4
conduction disease and/or bradyarrythmia	C0037188	sinoatrial block	3	sinoauricular block	2
conduction disease and/or bradyarrythmia	C0037188	sinoatrial block	3	sinoatrial block	1
conduction disease and/or bradyarrythmia	C0264891	persistent sinus bradycardia	3	persistent sinus bradycardia	3
conduction disease and/or bradyarrythmia	C0457251	baseline bradycardia	2	baseline bradycardia	2
conduction disease and/or bradyarrythmia	C0001396	adams-stokes syndrome	1	stokes-adams attack	1
dizziness	C0012833	dizziness	1863	dizziness	1863
dizziness	C0012833	dizziness	1863	dizzy spells	31
dizziness	C0012833	dizziness	1863	wooziness	11
dizziness	C0012833	dizziness	1863	giddiness	8
dizziness	C0012833	dizziness	1863	dizziness and giddiness	7
dizziness	C0012833	dizziness	1863	severe vertigo	6
dizziness	C0012833	dizziness	1863	paroxysmal vertigo	5
dizziness	C0012833	dizziness	1863	intermittent vertigo	3
dizziness	C0012833	dizziness	1863	dizzyness	3
dizziness	C0012833	dizziness	1863	constant vertigo	1
dizziness	C0012833	dizziness	1863	dizziness symptom	1
dizziness	C0012833	dizziness	1863	objective vertigo	1
dizziness	C0220870	lightheadedness	1134	lightheadedness	1055
dizziness	C0220870	lightheadedness	1134	light-headedness	213
dizziness	C0220870	lightheadedness	1134	light-headed feeling	3
dizziness	C0220870	lightheadedness	1134	dizziness - light-headed	3
dizziness	C0220870	lightheadedness	1134	light headedness	2
dizziness	C0220870	lightheadedness	1134	feels light headed	2
dizziness	C0857087	dizzy spells	99	dizzy spells	99
dizziness	C0522358	intermittent vertigo	20	intermittent vertigo	20
dizziness	C0522365	severe vertigo	19	severe vertigo	19
dizziness	C0522357	vertigo, paroxysmal	11	paroxysmal vertigo	11
dizziness	C0476206	dizziness and giddiness symptoms	9	giddiness	9
dizziness	C0476206	dizziness and giddiness symptoms	9	dizziness and giddiness	7
dizziness	C0234750	objective vertigo	1	objective vertigo	1
dizziness	C0522353	horizontal vertigo	1	horizontal vertigo	1
dizziness	C0522359	vertigo, constant	1	constant vertigo	1
palpitations	C0030252	palpitations	1083	palpitations	1083
palpitations	C0030252	palpitations	1083	palpitation	57
palpitations	C0030252	palpitations	1083	intermittent palpitations	53
palpitations	C0030252	palpitations	1083	heart pounding	11
palpitations	C0030252	palpitations	1083	pounding heart	1
palpitations	C0522052	intermittent palpitations	60	intermittent palpitations	60
palpitations	C0235240	pounding heart	5	pounding heart	5
palpitations	C0235240	pounding heart	5	heart pounding	1
tachycardia	C0004238	atrial fibrillation	1413	atrial fibrillation	1413
tachycardia	C0004238	atrial fibrillation	1413	paroxysmal atrial fibrillation	480
tachycardia	C0004238	atrial fibrillation	1413	chronic atrial fibrillation	322
tachycardia	C0004238	atrial fibrillation	1413	afib	249
tachycardia	C0004238	atrial fibrillation	1413	rapid atrial fibrillation	136
tachycardia	C0004238	atrial fibrillation	1413	intermittent atrial fibrillation	96
tachycardia	C0004238	atrial fibrillation	1413	persistent atrial fibrillation	49
tachycardia	C0004238	atrial fibrillation	1413	atrial fibrillation and flutter	34
tachycardia	C0004238	atrial fibrillation	1413	chronic afib	25
tachycardia	C0004238	atrial fibrillation	1413	permanent atrial fibrillation	17
tachycardia	C0004238	atrial fibrillation	1413	fibrillation, atrial	14
tachycardia	C0004238	atrial fibrillation	1413	controlled atrial fibrillation	11
tachycardia	C0004238	atrial fibrillation	1413	paroxysmal af	11
tachycardia	C0004238	atrial fibrillation	1413	lone atrial fibrillation	6
tachycardia	C0004238	atrial fibrillation	1413	atrial fibrillations	5
tachycardia	C0004238	atrial fibrillation	1413	chronic af	4
tachycardia	C0004238	atrial fibrillation	1413	flutter/fib	3
tachycardia	C0004238	atrial fibrillation	1413	atrial fibrillation paroxysmal	1
tachycardia	C0004238	atrial fibrillation	1413	flutter-fibrillation	1
tachycardia	C0004238	atrial fibrillation	1413	fibrillation atrial	1
tachycardia	C0039231	tachycardia	1373	tachycardia	1342
tachycardia	C0039231	tachycardia	1373	ventricular tachycardia	318
tachycardia	C0039231	tachycardia	1373	sinus tachycardia	276
tachycardia	C0039231	tachycardia	1373	supraventricular tachycardia	245
tachycardia	C0039231	tachycardia	1373	nonsustained ventricular tachycardia	115
tachycardia	C0039231	tachycardia	1373	increased heart rate	72
tachycardia	C0039231	tachycardia	1373	paroxysmal supraventricular tachycardia	45
tachycardia	C0039231	tachycardia	1373	sustained ventricular tachycardia	37
tachycardia	C0039231	tachycardia	1373	paroxysmal atrial tachycardia	20
tachycardia	C0039231	tachycardia	1373	rapid heart beat	14
tachycardia	C0039231	tachycardia	1373	monomorphic ventricular tachycardia	14
tachycardia	C0039231	tachycardia	1373	rapid pulse	12
tachycardia	C0039231	tachycardia	1373	paroxysmal tachycardia	12
tachycardia	C0039231	tachycardia	1373	tachycardias	10
tachycardia	C0039231	tachycardia	1373	avnrt	10
tachycardia	C0039231	tachycardia	1373	sustained vt	10
tachycardia	C0039231	tachycardia	1373	paroxysmal ventricular tachycardia	10
tachycardia	C0039231	tachycardia	1373	slow ventricular tachycardia	10
tachycardia	C0039231	tachycardia	1373	polymorphic ventricular tachycardia	8
tachycardia	C0039231	tachycardia	1373	reflex tachycardia	8
tachycardia	C0039231	tachycardia	1373	psvt	6
tachycardia	C0039231	tachycardia	1373	av nodal reentrant tachycardia	6
tachycardia	C0039231	tachycardia	1373	junctional tachycardia	6
tachycardia	C0039231	tachycardia	1373	ectopic atrial tachycardia	5
tachycardia	C0039231	tachycardia	1373	baseline tachycardia	5
tachycardia	C0039231	tachycardia	1373	reciprocating tachycardia	4
tachycardia	C0039231	tachycardia	1373	pulseless ventricular tachycardia	4
tachycardia	C0039231	tachycardia	1373	ventricular tachycardias	3
tachycardia	C0039231	tachycardia	1373	torsades de pointes	3
tachycardia	C0039231	tachycardia	1373	increased pulse rate	3
tachycardia	C0039231	tachycardia	1373	tachycardia, paroxysmal	3
tachycardia	C0039231	tachycardia	1373	ventricular tachyarrhythmia	2
tachycardia	C0039231	tachycardia	1373	atrioventricular nodal reentrant tachycardia	2
tachycardia	C0039231	tachycardia	1373	av nodal re-entry tachycardia	2
tachycardia	C0039231	tachycardia	1373	induced ventricular tachycardia	2
tachycardia	C0039231	tachycardia	1373	tachycardia, ventricular	2
tachycardia	C0039231	tachycardia	1373	paroxysmal vt	2
tachycardia	C0039231	tachycardia	1373	atrial paroxysmal tachycardia	2
tachycardia	C0039231	tachycardia	1373	inappropriate sinus tachycardia	1
tachycardia	C0039231	tachycardia	1373	supraventricular tachycardias	1
tachycardia	C0039231	tachycardia	1373	atrioventricular nodal reentry tachycardia	1
tachycardia	C0039231	tachycardia	1373	tachycardia, sinus	1
tachycardia	C0039231	tachycardia	1373	v.tach	1
tachycardia	C0039231	tachycardia	1373	re-entrant atrial tachycardia	1
tachycardia	C0039231	tachycardia	1373	tachycardia - pulse	1
tachycardia	C0039231	tachycardia	1373	reciprocal tachycardia	1
tachycardia	C0039231	tachycardia	1373	ventricular tachycardia, polymorphic	1
tachycardia	C0235480	paroxysmal atrial fibrillation	532	paroxysmal atrial fibrillation	498
tachycardia	C0235480	paroxysmal atrial fibrillation	532	intermittent atrial fibrillation	101
tachycardia	C0235480	paroxysmal atrial fibrillation	532	paroxysmal af	8
tachycardia	C0235480	paroxysmal atrial fibrillation	532	atrial fibrillation paroxysmal	1
tachycardia	C0694539	chronic atrial fibrillation	326	chronic atrial fibrillation	326
tachycardia	C0694539	chronic atrial fibrillation	326	chronic afib	7
tachycardia	C0694539	chronic atrial fibrillation	326	chronic af	1
tachycardia	C0042514	tachycardia, ventricular	323	ventricular tachycardia	321
tachycardia	C0042514	tachycardia, ventricular	323	nonsustained ventricular tachycardia	115
tachycardia	C0042514	tachycardia, ventricular	323	sustained ventricular tachycardia	38
tachycardia	C0042514	tachycardia, ventricular	323	monomorphic ventricular tachycardia	15
tachycardia	C0042514	tachycardia, ventricular	323	slow ventricular tachycardia	12
tachycardia	C0042514	tachycardia, ventricular	323	paroxysmal ventricular tachycardia	10
tachycardia	C0042514	tachycardia, ventricular	323	sustained vt	8
tachycardia	C0042514	tachycardia, ventricular	323	polymorphic ventricular tachycardia	8
tachycardia	C0042514	tachycardia, ventricular	323	ventricular tachyarrhythmia	5
tachycardia	C0042514	tachycardia, ventricular	323	pulseless ventricular tachycardia	4
tachycardia	C0042514	tachycardia, ventricular	323	ventricular tachycardias	3
tachycardia	C0042514	tachycardia, ventricular	323	torsades de pointes	3
tachycardia	C0042514	tachycardia, ventricular	323	induced ventricular tachycardia	2
tachycardia	C0042514	tachycardia, ventricular	323	tachycardia, ventricular	2
tachycardia	C0042514	tachycardia, ventricular	323	paroxysmal vt	2
tachycardia	C0042514	tachycardia, ventricular	323	v.tach	1
tachycardia	C0042514	tachycardia, ventricular	323	ventricular tachycardia, polymorphic	1
tachycardia	C0039239	sinus tachycardia	280	sinus tachycardia	280
tachycardia	C0039239	sinus tachycardia	280	tachycardia, sinus	1
tachycardia	C0004239	atrial flutter	276	atrial flutter	276
tachycardia	C0004239	atrial flutter	276	paroxysmal atrial flutter	20
tachycardia	C0004239	atrial flutter	276	atrial fibrillation and flutter	14
tachycardia	C0004239	atrial flutter	276	chronic atrial flutter	10
tachycardia	C0004239	atrial flutter	276	flutter, atrial	3
tachycardia	C0004239	atrial flutter	276	flutter/fib	2
tachycardia	C0004239	atrial flutter	276	atrial flutters	1
tachycardia	C0039240	supraventricular tachycardia	252	supraventricular tachycardia	252
tachycardia	C1281999	rapid atrial fibrillation	146	rapid atrial fibrillation	146
tachycardia	C2919575	nonsustained ventricular tachycardia	117	nonsustained ventricular tachycardia	117
tachycardia	C0042510	ventricular fibrillation	100	ventricular fibrillation	100
tachycardia	C0042510	ventricular fibrillation	100	vfib	2
tachycardia	C0042510	ventricular fibrillation	100	sustained ventricular fibrillation	2
tachycardia	C0042510	ventricular fibrillation	100	fibrillation, ventricular	1
tachycardia	C0042510	ventricular fibrillation	100	cardiac arrest - ventricular fibrillation	1
tachycardia	C2585653	persistent atrial fibrillation	52	persistent atrial fibrillation	52
tachycardia	C0030590	paroxysmal supraventricular tachycardia	46	paroxysmal supraventricular tachycardia	46
tachycardia	C0030590	paroxysmal supraventricular tachycardia	46	psvt	4
tachycardia	C0750197	sustained ventricular tachycardia	41	sustained ventricular tachycardia	41
tachycardia	C0750197	sustained ventricular tachycardia	41	sustained vt	3
tachycardia	C0155709	atrial fibrillation and flutter	36	atrial fibrillation and flutter	35
tachycardia	C0155709	atrial fibrillation and flutter	36	flutter-fibrillation	1
tachycardia	C0030587	paroxysmal atrial tachycardia	22	paroxysmal atrial tachycardia	21
tachycardia	C0030587	paroxysmal atrial tachycardia	22	atrial paroxysmal tachycardia	2
tachycardia	C0741292	paroxysmal atrial flutter	20	paroxysmal atrial flutter	20
tachycardia	C2586056	permanent atrial fibrillation	18	permanent atrial fibrillation	18
tachycardia	C0039236	tachycardia, paroxysmal	12	paroxysmal tachycardia	12
tachycardia	C0577699	controlled atrial fibrillation	11	controlled atrial fibrillation	11
tachycardia	C0030591	paroxysmal ventricular tachycardia	10	paroxysmal ventricular tachycardia	10
tachycardia	C0741289	chronic atrial flutter	10	chronic atrial flutter	10
tachycardia	C1328539	reflex tachycardia	8	reflex tachycardia	8
tachycardia	C0340489	lone atrial fibrillation	6	lone atrial fibrillation	6
tachycardia	C0039234	tachycardia, ectopic atrial	5	ectopic atrial tachycardia	5
tachycardia	C0457252	baseline tachycardia	5	baseline tachycardia	5
tachycardia	C0040479	torsades de pointes	4	torsades de pointes	4
tachycardia	C0040479	torsades de pointes	4	torsade de pointes	1
tachycardia	C0078888	accelerated idioventricular rhythm	4	accelerated idioventricular rhythm	4
tachycardia	C0078888	accelerated idioventricular rhythm	4	aivr	1
tachycardia	C0750196	pulseless ventricular tachycardia	4	pulseless ventricular tachycardia	4
tachycardia	C0039232	tachycardia, atrioventricular nodal reentry	2	av nodal re-entry tachycardia	2
tachycardia	C0340486	induced ventricular tachycardia	2	induced ventricular tachycardia	2
tachycardia	C1998349	sustained ventricular fibrillation	2	sustained ventricular fibrillation	2
tachycardia	C0340469	re-entrant atrial tachycardia	1	re-entrant atrial tachycardia	1
tachycardia	C0344432	ventricular tachycardia, polymorphic	1	ventricular tachycardia, polymorphic	1
tachycardia	C1881170	inappropriate sinus tachycardia	1	inappropriate sinus tachycardia	1
ventricular fibrillation	C0042510	ventricular fibrillation	100	ventricular fibrillation	100
ventricular fibrillation	C0042510	ventricular fibrillation	100	vfib	2
ventricular fibrillation	C0042510	ventricular fibrillation	100	sustained ventricular fibrillation	2
ventricular fibrillation	C0042510	ventricular fibrillation	100	fibrillation, ventricular	1
ventricular fibrillation	C0042510	ventricular fibrillation	100	cardiac arrest - ventricular fibrillation	1
ventricular fibrillation	C1998349	sustained ventricular fibrillation	2	sustained ventricular fibrillation	2
ventricular tachycardia	C0042514	tachycardia, ventricular	323	ventricular tachycardia	321
ventricular tachycardia	C0042514	tachycardia, ventricular	323	nonsustained ventricular tachycardia	115
ventricular tachycardia	C0042514	tachycardia, ventricular	323	sustained ventricular tachycardia	38
ventricular tachycardia	C0042514	tachycardia, ventricular	323	monomorphic ventricular tachycardia	15
ventricular tachycardia	C0042514	tachycardia, ventricular	323	slow ventricular tachycardia	12
ventricular tachycardia	C0042514	tachycardia, ventricular	323	paroxysmal ventricular tachycardia	10
ventricular tachycardia	C0042514	tachycardia, ventricular	323	sustained vt	8
ventricular tachycardia	C0042514	tachycardia, ventricular	323	polymorphic ventricular tachycardia	8
ventricular tachycardia	C0042514	tachycardia, ventricular	323	ventricular tachyarrhythmia	5
ventricular tachycardia	C0042514	tachycardia, ventricular	323	pulseless ventricular tachycardia	4
ventricular tachycardia	C0042514	tachycardia, ventricular	323	ventricular tachycardias	3
ventricular tachycardia	C0042514	tachycardia, ventricular	323	torsades de pointes	3
ventricular tachycardia	C0042514	tachycardia, ventricular	323	induced ventricular tachycardia	2
ventricular tachycardia	C0042514	tachycardia, ventricular	323	tachycardia, ventricular	2
ventricular tachycardia	C0042514	tachycardia, ventricular	323	paroxysmal vt	2
ventricular tachycardia	C0042514	tachycardia, ventricular	323	v.tach	1
ventricular tachycardia	C0042514	tachycardia, ventricular	323	ventricular tachycardia, polymorphic	1
ventricular tachycardia	C2919575	nonsustained ventricular tachycardia	117	nonsustained ventricular tachycardia	117
ventricular tachycardia	C0750197	sustained ventricular tachycardia	41	sustained ventricular tachycardia	41
ventricular tachycardia	C0750197	sustained ventricular tachycardia	41	sustained vt	3
ventricular tachycardia	C0030591	paroxysmal ventricular tachycardia	10	paroxysmal ventricular tachycardia	10
ventricular tachycardia	C0040479	torsades de pointes	4	torsades de pointes	4
ventricular tachycardia	C0040479	torsades de pointes	4	torsade de pointes	1
ventricular tachycardia	C0078888	accelerated idioventricular rhythm	4	accelerated idioventricular rhythm	4
ventricular tachycardia	C0078888	accelerated idioventricular rhythm	4	aivr	1
ventricular tachycardia	C0750196	pulseless ventricular tachycardia	4	pulseless ventricular tachycardia	4
ventricular tachycardia	C0340486	induced ventricular tachycardia	2	induced ventricular tachycardia	2
ventricular tachycardia	C0344432	ventricular tachycardia, polymorphic	1	ventricular tachycardia, polymorphic	1

## Sheet: Co-morbidities
variable	concept_CUI	concept_str	concept_freq	term	term_freq
congestive heart failure	C0018801	heart failure	1826	heart failure	1821
congestive heart failure	C0018801	heart failure	1826	congestive heart failure	1312
congestive heart failure	C0018801	heart failure	1826	pulmonary edema	421
congestive heart failure	C0018801	heart failure	1826	peripheral edema	211
congestive heart failure	C0018801	heart failure	1826	fluid overload	181
congestive heart failure	C0018801	heart failure	1826	volume overload	168
congestive heart failure	C0018801	heart failure	1826	diastolic heart failure	131
congestive heart failure	C0018801	heart failure	1826	right heart failure	86
congestive heart failure	C0018801	heart failure	1826	chronic congestive heart failure	59
congestive heart failure	C0018801	heart failure	1826	chronic heart failure	56
congestive heart failure	C0018801	heart failure	1826	decompensated heart failure	41
congestive heart failure	C0018801	heart failure	1826	heart failure, unspecified	39
congestive heart failure	C0018801	heart failure	1826	congestive heart failure, unspecified	39
congestive heart failure	C0018801	heart failure	1826	systolic heart failure	36
congestive heart failure	C0018801	heart failure	1826	cardiac failure	35
congestive heart failure	C0018801	heart failure	1826	right-sided heart failure	34
congestive heart failure	C0018801	heart failure	1826	left heart failure	31
congestive heart failure	C0018801	heart failure	1826	hepatic congestion	28
congestive heart failure	C0018801	heart failure	1826	hypervolemia	23
congestive heart failure	C0018801	heart failure	1826	pulmonary congestion	21
congestive heart failure	C0018801	heart failure	1826	hepatojugular reflux	20
congestive heart failure	C0018801	heart failure	1826	pulm edema	19
congestive heart failure	C0018801	heart failure	1826	chronic systolic heart failure	16
congestive heart failure	C0018801	heart failure	1826	acute pulmonary edema	15
congestive heart failure	C0018801	heart failure	1826	acute congestive heart failure	15
congestive heart failure	C0018801	heart failure	1826	dependent edema	14
congestive heart failure	C0018801	heart failure	1826	chronic diastolic heart failure	14
congestive heart failure	C0018801	heart failure	1826	chest congestion	13
congestive heart failure	C0018801	heart failure	1826	pulmonary arterial hypertension	13
congestive heart failure	C0018801	heart failure	1826	acute heart failure	11
congestive heart failure	C0018801	heart failure	1826	left-sided heart failure	10
congestive heart failure	C0018801	heart failure	1826	refractory heart failure	9
congestive heart failure	C0018801	heart failure	1826	cor pulmonale	8
congestive heart failure	C0018801	heart failure	1826	biventricular failure	8
congestive heart failure	C0018801	heart failure	1826	cardiac asthma	8
congestive heart failure	C0018801	heart failure	1826	heart failure, diastolic	8
congestive heart failure	C0018801	heart failure	1826	failure, heart	7
congestive heart failure	C0018801	heart failure	1826	ventricular failure	6
congestive heart failure	C0018801	heart failure	1826	failure, congestive heart	6
congestive heart failure	C0018801	heart failure	1826	acute diastolic heart failure	6
congestive heart failure	C0018801	heart failure	1826	low output heart failure	5
congestive heart failure	C0018801	heart failure	1826	left ventricular failure	4
congestive heart failure	C0018801	heart failure	1826	congestive cardiac failure	4
congestive heart failure	C0018801	heart failure	1826	weak heart	4
congestive heart failure	C0018801	heart failure	1826	cardiac ascites	4
congestive heart failure	C0018801	heart failure	1826	biventricular congestive heart failure	4
congestive heart failure	C0018801	heart failure	1826	primary pulmonary hypertension	3
congestive heart failure	C0018801	heart failure	1826	congestive heart disease	3
congestive heart failure	C0018801	heart failure	1826	edema, pulmonary	3
congestive heart failure	C0018801	heart failure	1826	acute on chronic systolic heart failure	3
congestive heart failure	C0018801	heart failure	1826	right ventricular failure	2
congestive heart failure	C0018801	heart failure	1826	edema, peripheral	2
congestive heart failure	C0018801	heart failure	1826	cardiac cirrhosis	2
congestive heart failure	C0018801	heart failure	1826	wet lungs	2
congestive heart failure	C0018801	heart failure	1826	heart failure, systolic	2
congestive heart failure	C0018801	heart failure	1826	low cardiac output syndrome	2
congestive heart failure	C0018801	heart failure	1826	acute systolic heart failure	2
congestive heart failure	C0018801	heart failure	1826	high output heart failure	2
congestive heart failure	C0018801	heart failure	1826	acute on chronic diastolic heart failure	2
congestive heart failure	C0018801	heart failure	1826	chronic pulmonary heart disease	2
congestive heart failure	C0018801	heart failure	1826	decompensated cardiac failure	2
congestive heart failure	C0018801	heart failure	1826	heart failure signs and symptoms	2
congestive heart failure	C0018801	heart failure	1826	heart failure with normal ejection fraction	2
congestive heart failure	C0018801	heart failure	1826	heart failure, congestive	2
congestive heart failure	C0018801	heart failure	1826	heart failure, left-sided	2
congestive heart failure	C0018801	heart failure	1826	cardiogenic pulmonary edema	1
congestive heart failure	C0018801	heart failure	1826	fluid excess	1
congestive heart failure	C0018801	heart failure	1826	failure, left ventricular	1
congestive heart failure	C0018801	heart failure	1826	heart failures	1
congestive heart failure	C0018801	heart failure	1826	chronic cor pulmonale	1
congestive heart failure	C0018801	heart failure	1826	systolic heart failure, chronic	1
congestive heart failure	C0018801	heart failure	1826	pulmonary edema cardiac cause	1
congestive heart failure	C0018801	heart failure	1826	heart failure, right-sided	1
congestive heart failure	C0018801	heart failure	1826	fluid overload pulmonary edema	1
congestive heart failure	C0018801	heart failure	1826	rheumatic heart failure	1
congestive heart failure	C0018801	heart failure	1826	chronic right-sided congestive heart failure	1
congestive heart failure	C0018801	heart failure	1826	pulmonary oedema	1
congestive heart failure	C0018801	heart failure	1826	heart failure, right sided	1
congestive heart failure	C0018801	heart failure	1826	hypertensive heart failure	1
congestive heart failure	C0018801	heart failure	1826	hypertensive heart disease with congestive heart failure	1
congestive heart failure	C0034063	pulmonary edema	1396	pulmonary edema	1396
congestive heart failure	C0034063	pulmonary edema	1396	pulm edema	19
congestive heart failure	C0034063	pulmonary edema	1396	edema, pulmonary	5
congestive heart failure	C0034063	pulmonary edema	1396	pulmonary oedema	1
congestive heart failure	C0034063	pulmonary edema	1396	wet lungs	1
congestive heart failure	C0018802	congestive heart failure	1321	heart failure	1821
congestive heart failure	C0018802	congestive heart failure	1321	congestive heart failure	1319
congestive heart failure	C0018802	congestive heart failure	1321	chronic congestive heart failure	59
congestive heart failure	C0018802	congestive heart failure	1321	congestive heart failure, unspecified	43
congestive heart failure	C0018802	congestive heart failure	1321	diastolic heart failure	40
congestive heart failure	C0018802	congestive heart failure	1321	acute congestive heart failure	18
congestive heart failure	C0018802	congestive heart failure	1321	systolic heart failure	16
congestive heart failure	C0018802	congestive heart failure	1321	cardiac failure	14
congestive heart failure	C0018802	congestive heart failure	1321	heart failure, diastolic	9
congestive heart failure	C0018802	congestive heart failure	1321	congestive heart disease	7
congestive heart failure	C0018802	congestive heart failure	1321	chronic systolic heart failure	6
congestive heart failure	C0018802	congestive heart failure	1321	failure, congestive heart	6
congestive heart failure	C0018802	congestive heart failure	1321	congestive cardiac failure	5
congestive heart failure	C0018802	congestive heart failure	1321	biventricular congestive heart failure	4
congestive heart failure	C0018802	congestive heart failure	1321	biventricular failure	3
congestive heart failure	C0018802	congestive heart failure	1321	heart failure, congestive	3
congestive heart failure	C0018802	congestive heart failure	1321	chronic diastolic heart failure	2
congestive heart failure	C0018802	congestive heart failure	1321	acute diastolic heart failure	2
congestive heart failure	C0018802	congestive heart failure	1321	acute on chronic diastolic heart failure	2
congestive heart failure	C0018802	congestive heart failure	1321	heart failure, systolic	1
congestive heart failure	C0018802	congestive heart failure	1321	acute systolic heart failure	1
congestive heart failure	C0018802	congestive heart failure	1321	chronic right-sided congestive heart failure	1
congestive heart failure	C0018802	congestive heart failure	1321	hypertensive heart disease with congestive heart failure	1
congestive heart failure	C0085649	peripheral edema	736	peripheral edema	736
congestive heart failure	C0085649	peripheral edema	736	edema, peripheral	3
congestive heart failure	C0546817	fluid overload	457	fluid overload	432
congestive heart failure	C0546817	fluid overload	457	hypervolemia	44
congestive heart failure	C0546817	fluid overload	457	volume overload	35
congestive heart failure	C0546817	fluid overload	457	volume excess	10
congestive heart failure	C0546817	fluid overload	457	fluid excess	3
congestive heart failure	C0546817	fluid overload	457	fluid volume excess	1
congestive heart failure	C0235437	dependent edema	140	dependent edema	140
congestive heart failure	C1135196	heart failure, diastolic	137	diastolic heart failure	137
congestive heart failure	C1135196	heart failure, diastolic	137	heart failure, diastolic	3
congestive heart failure	C2939447	right ventricular failure	98	right heart failure	93
congestive heart failure	C2939447	right ventricular failure	98	right ventricular failure	13
congestive heart failure	C0235527	heart failure, right-sided	93	right heart failure	93
congestive heart failure	C0235527	heart failure, right-sided	93	right-sided heart failure	6
congestive heart failure	C0242073	pulmonary congestion	88	pulmonary congestion	88
congestive heart failure	C0264722	chronic congestive heart failure	60	chronic congestive heart failure	60
congestive heart failure	C0264716	chronic heart failure	57	chronic heart failure	57
congestive heart failure	C0023212	left-sided heart failure	55	left heart failure	34
congestive heart failure	C0023212	left-sided heart failure	55	left ventricular failure	12
congestive heart failure	C0023212	left-sided heart failure	55	left-sided heart failure	11
congestive heart failure	C0267821	hepatic congestion	42	hepatic congestion	42
congestive heart failure	C0239949	hepatojugular reflux	41	hepatojugular reflux	41
congestive heart failure	C0155919	acute pulmonary edema	40	acute pulmonary edema	40
congestive heart failure	C1135191	heart failure, systolic	38	systolic heart failure	38
congestive heart failure	C1135191	heart failure, systolic	38	heart failure, systolic	1
congestive heart failure	C0685095	biventricular congestive heart failure	26	biventricular failure	24
congestive heart failure	C0685095	biventricular congestive heart failure	26	biventricular congestive heart failure	4
congestive heart failure	C0264719	acute congestive heart failure	18	acute congestive heart failure	18
congestive heart failure	C1135194	chronic systolic heart failure	17	chronic systolic heart failure	17
congestive heart failure	C1956414	cardiac asthma	15	cardiac asthma	15
congestive heart failure	C2711480	chronic diastolic heart failure	15	chronic diastolic heart failure	15
congestive heart failure	C0013609	localized edema	14	local edema	7
congestive heart failure	C0013609	localized edema	14	localized edema	7
congestive heart failure	C0152171	primary pulmonary hypertension	14	primary pulmonary hypertension	12
congestive heart failure	C0152171	primary pulmonary hypertension	14	idiopathic pulmonary hypertension	3
congestive heart failure	C0152171	primary pulmonary hypertension	14	pulmonary arterial hypertension	1
congestive heart failure	C0264714	acute heart failure	11	acute heart failure	11
congestive heart failure	C0264518	chronic pulmonary edema	9	chronic pulmonary edema	9
congestive heart failure	C1281998	refractory heart failure	9	refractory heart failure	9
congestive heart failure	C0600177	low cardiac output syndrome	7	low cardiac output syndrome	7
congestive heart failure	C0085699	cardiac cirrhosis	6	cardiac cirrhosis	6
congestive heart failure	C0264728	low output heart failure	6	low output heart failure	6
congestive heart failure	C0398350	acute cardiac pulmonary edema	6	cardiogenic pulmonary edema	6
congestive heart failure	C2732951	acute diastolic heart failure	6	acute diastolic heart failure	6
congestive heart failure	C0341525	cardiac ascites	5	cardiac ascites	5
congestive heart failure	C2733492	acute on chronic systolic heart failure	4	acute on chronic systolic heart failure	4
congestive heart failure	C0238074	chronic pulmonary heart disease	3	chronic pulmonary heart disease	2
congestive heart failure	C0238074	chronic pulmonary heart disease	3	cor pulmonale	1
congestive heart failure	C0238074	chronic pulmonary heart disease	3	chronic cor pulmonale	1
congestive heart failure	C2732749	acute on chronic diastolic heart failure	3	acute on chronic diastolic heart failure	3
congestive heart failure	C0221045	high output heart failure	2	high output heart failure	2
congestive heart failure	C0581377	decompensated cardiac failure	2	decompensated cardiac failure	2
congestive heart failure	C2732748	acute systolic heart failure	2	acute systolic heart failure	2
congestive heart failure	C2960127	heart failure with normal ejection fraction	2	heart failure with normal ejection fraction	2
congestive heart failure	C0264519	chronic pulmonary congestion	1	chronic pulmonary congestion	1
congestive heart failure	C0264650	hypertensive heart disease with congestive heart failure	1	hypertensive heart disease with congestive heart failure	1
congestive heart failure	C0264652	hypertensive heart failure	1	hypertensive heart failure	1
congestive heart failure	C0264724	chronic right-sided congestive heart failure	1	chronic right-sided congestive heart failure	1
congestive heart failure	C0264725	acute left-sided heart failure	1	acute left-sided heart failure	1
congestive heart failure	C0340106	fluid overload pulmonary edema	1	fluid overload pulmonary edema	1
congestive heart failure	C1306063	acute left ventricular failure	1	acute left ventricular failure	1
diabetes	C0011849	diabetes mellitus	1504	diabetes mellitus	1504
diabetes	C0011849	diabetes mellitus	1504	diabetes	1493
diabetes	C0011849	diabetes mellitus	1504	diabetes mellitus type 2	389
diabetes	C0011849	diabetes mellitus	1504	type 2 diabetes	348
diabetes	C0011849	diabetes mellitus	1504	type 2 diabetes mellitus	283
diabetes	C0011849	diabetes mellitus	1504	type ii diabetes	169
diabetes	C0011849	diabetes mellitus	1504	diabetes mellitus, type 2	144
diabetes	C0011849	diabetes mellitus	1504	type ii diabetes mellitus	134
diabetes	C0011849	diabetes mellitus	1504	diabetic nephropathy	133
diabetes	C0011849	diabetes mellitus	1504	diabetic neuropathy	115
diabetes	C0011849	diabetes mellitus	1504	diabetic retinopathy	97
diabetes	C0011849	diabetes mellitus	1504	non-insulin-dependent diabetes mellitus	94
diabetes	C0011849	diabetes mellitus	1504	non-insulin dependent diabetes	89
diabetes	C0011849	diabetes mellitus	1504	diabetic foot	87
diabetes	C0011849	diabetes mellitus	1504	non-insulin dependent diabetes mellitus	85
diabetes	C0011849	diabetes mellitus	1504	adult-onset diabetes	60
diabetes	C0011849	diabetes mellitus	1504	adult-onset diabetes mellitus	58
diabetes	C0011849	diabetes mellitus	1504	noninsulin-dependent diabetes mellitus	53
diabetes	C0011849	diabetes mellitus	1504	diabetes mellitus, type ii	53
diabetes	C0011849	diabetes mellitus	1504	diabetic peripheral neuropathy	23
diabetes	C0011849	diabetes mellitus	1504	diabetic gastroparesis	22
diabetes	C0011849	diabetes mellitus	1504	diabetic foot ulcer	19
diabetes	C0011849	diabetes mellitus	1504	diabetic ketoacidosis	16
diabetes	C0011849	diabetes mellitus	1504	niddm	15
diabetes	C0011849	diabetes mellitus	1504	diabetic foot ulcers	11
diabetes	C0011849	diabetes mellitus	1504	background diabetic retinopathy	10
diabetes	C0011849	diabetes mellitus	1504	diabetic ulcer	10
diabetes	C0011849	diabetes mellitus	1504	proliferative retinopathy	9
diabetes	C0011849	diabetes mellitus	1504	diabetic foot infection	8
diabetes	C0011849	diabetes mellitus	1504	diabetes mellitus, stable	8
diabetes	C0011849	diabetes mellitus	1504	proliferative diabetic retinopathy	7
diabetes	C0011849	diabetes mellitus	1504	nonproliferative diabetic retinopathy	7
diabetes	C0011849	diabetes mellitus	1504	diabetes mellitus, noninsulin dependent	7
diabetes	C0011849	diabetes mellitus	1504	diabetic complications	6
diabetes	C0011849	diabetes mellitus	1504	diabetic gastropathy	6
diabetes	C0011849	diabetes mellitus	1504	diabetes mellitus, non-insulin-dependent	6
diabetes	C0011849	diabetes mellitus	1504	complications of diabetes mellitus	5
diabetes	C0011849	diabetes mellitus	1504	diabetic renal disease	5
diabetes	C0011849	diabetes mellitus	1504	diabetic macular edema	4
diabetes	C0011849	diabetes mellitus	1504	diabetic kidney disease	3
diabetes	C0011849	diabetes mellitus	1504	diabetic eye disease	3
diabetes	C0011849	diabetes mellitus	1504	diabetic vascular disease	3
diabetes	C0011849	diabetes mellitus	1504	diabetes mellitus non insulin-dep	3
diabetes	C0011849	diabetes mellitus	1504	diabetes, type 2	2
diabetes	C0011849	diabetes mellitus	1504	diabetic autonomic neuropathy	2
diabetes	C0011849	diabetes mellitus	1504	secondary diabetes mellitus	2
diabetes	C0011849	diabetes mellitus	1504	moderate nonproliferative diabetic retinopathy	2
diabetes	C0011849	diabetes mellitus	1504	neuropathy in diabetes	2
diabetes	C0011849	diabetes mellitus	1504	diabetes mellitus, noninsulin-dependent	2
diabetes	C0011849	diabetes mellitus	1504	diabetes mellitus with complication	2
diabetes	C0011849	diabetes mellitus	1504	non-proliferative diabetic retinopathy	1
diabetes	C0011849	diabetes mellitus	1504	necrobiosis lipoidica diabeticorum	1
diabetes	C0011849	diabetes mellitus	1504	diabetic cardiomyopathy	1
diabetes	C0011849	diabetes mellitus	1504	diabetic polyneuropathy	1
diabetes	C0011849	diabetes mellitus	1504	diabetic amyotrophy	1
diabetes	C0011849	diabetes mellitus	1504	retinopathy, diabetic	1
diabetes	C0011849	diabetes mellitus	1504	neuropathy, diabetic	1
diabetes	C0011849	diabetes mellitus	1504	diabetic mastopathy	1
diabetes	C0011849	diabetes mellitus	1504	diabetes mellitus type 2 in nonobese	1
diabetes	C0011849	diabetes mellitus	1504	nephropathy, diabetic	1
diabetes	C0011849	diabetes mellitus	1504	diabetic complication	1
diabetes	C0011849	diabetes mellitus	1504	diabetes mellitus complications	1
diabetes	C0011849	diabetes mellitus	1504	diabetic feet	1
diabetes	C0011849	diabetes mellitus	1504	diabetic peripheral vascular disease	1
diabetes	C0011849	diabetes mellitus	1504	diabetic gangrene	1
diabetes	C0011849	diabetes mellitus	1504	diabetic angiopathy	1
diabetes	C0011849	diabetes mellitus	1504	preproliferative diabetic retinopathy	1
diabetes	C0011849	diabetes mellitus	1504	diabetic gastroenteropathy	1
diabetes	C0011849	diabetes mellitus	1504	vascular disease, diabetic	1
diabetes	C0011849	diabetes mellitus	1504	diabetes mellitus non-insulin-dependent	1
diabetes	C0011849	diabetes mellitus	1504	diabetes mellitus with neurological manifestation	1
diabetes	C0011849	diabetes mellitus	1504	diabetes mellitus with peripheral circulatory disorder	1
diabetes	C0011849	diabetes mellitus	1504	hyperglycemic hyperosmolar nonketotic syndrome	1
diabetes	C0011849	diabetes mellitus	1504	diabetes mellitus, non insulin dependent	1
diabetes	C0011860	diabetes mellitus, non-insulin-dependent	690	diabetes mellitus type 2	391
diabetes	C0011860	diabetes mellitus, non-insulin-dependent	690	type 2 diabetes	298
diabetes	C0011860	diabetes mellitus, non-insulin-dependent	690	type 2 diabetes mellitus	283
diabetes	C0011860	diabetes mellitus, non-insulin-dependent	690	type ii diabetes mellitus	137
diabetes	C0011860	diabetes mellitus, non-insulin-dependent	690	type ii diabetes	137
diabetes	C0011860	diabetes mellitus, non-insulin-dependent	690	non-insulin-dependent diabetes mellitus	94
diabetes	C0011860	diabetes mellitus, non-insulin-dependent	690	non-insulin dependent diabetes	89
diabetes	C0011860	diabetes mellitus, non-insulin-dependent	690	non-insulin dependent diabetes mellitus	86
diabetes	C0011860	diabetes mellitus, non-insulin-dependent	690	niddm	44
diabetes	C0011860	diabetes mellitus, non-insulin-dependent	690	diabetes mellitus, type 2	16
diabetes	C0011860	diabetes mellitus, non-insulin-dependent	690	diabetes mellitus, type ii	4
diabetes	C0011860	diabetes mellitus, non-insulin-dependent	690	noninsulin-dependent diabetes mellitus	3
diabetes	C0011860	diabetes mellitus, non-insulin-dependent	690	diabetes mellitus, non-insulin-dependent	2
diabetes	C0011860	diabetes mellitus, non-insulin-dependent	690	diabetes mellitus non-insulin-dependent	1
diabetes	C0011860	diabetes mellitus, non-insulin-dependent	690	diabetes mellitus, noninsulin-dependent	1
diabetes	C0011860	diabetes mellitus, non-insulin-dependent	690	diabetes mellitus, stable	1
diabetes	C0011860	diabetes mellitus, non-insulin-dependent	690	maturity onset diabetes	1
diabetes	C0011882	diabetic neuropathies	304	diabetic neuropathy	304
diabetes	C0011882	diabetic neuropathies	304	neuropathy, diabetic	4
diabetes	C0011882	diabetic neuropathies	304	diabetes mellitus with neurological manifestation	1
diabetes	C0011881	diabetic nephropathy	266	diabetic nephropathy	259
diabetes	C0011881	diabetic nephropathy	266	diabetic renal disease	10
diabetes	C0011881	diabetic nephropathy	266	nephropathy, diabetic	2
diabetes	C0011881	diabetic nephropathy	266	diabetic kidney disease	1
diabetes	C0011884	diabetic retinopathy	229	diabetic retinopathy	229
diabetes	C0011884	diabetic retinopathy	229	retinopathy, diabetic	9
diabetes	C0206172	diabetic foot	155	diabetic foot	155
diabetes	C0740447	diabetic peripheral neuropathy	61	diabetic peripheral neuropathy	61
diabetes	C0004606	nonproliferative diabetic retinopathy	58	nonproliferative diabetic retinopathy	33
diabetes	C0004606	nonproliferative diabetic retinopathy	58	background diabetic retinopathy	28
diabetes	C0004606	nonproliferative diabetic retinopathy	58	non proliferative diabetic retinopathy	4
diabetes	C0267176	diabetic gastroparesis	56	diabetic gastroparesis	56
diabetes	C0154830	proliferative diabetic retinopathy	49	proliferative diabetic retinopathy	49
diabetes	C1456868	diabetic foot ulcer	39	diabetic foot ulcer	39
diabetes	C1456868	diabetic foot ulcer	39	diabetic foot ulcers	3
diabetes	C0011880	diabetic ketoacidosis	29	diabetic ketoacidosis	29
diabetes	C0730285	diabetic macular edema	28	diabetic macular edema	28
diabetes	C0271680	diabetic polyneuropathies	16	diabetic polyneuropathy	16
diabetes	C0271685	diabetic amyotrophy	10	diabetic amyotrophy	10
diabetes	C0271685	diabetic amyotrophy	10	amyotrophy, diabetic	1
diabetes	C0011871	diabetic peripheral angiopathy	7	diabetic peripheral vascular disease	6
diabetes	C0011871	diabetic peripheral angiopathy	7	diabetes mellitus with peripheral circulatory disorder	1
diabetes	C0271686	diabetic autonomic neuropathy	5	diabetic autonomic neuropathy	5
diabetes	C0392445	necrobiosis lipoidica diabeticorum	5	necrobiosis lipoidica diabeticorum	5
diabetes	C0342245	diabetic oculopathy	4	diabetic eye disease	4
diabetes	C0342257	complications of diabetes mellitus	4	diabetes mellitus with complication	2
diabetes	C0342257	complications of diabetes mellitus	4	diabetes with diabetic complications	1
diabetes	C0342257	complications of diabetes mellitus	4	diabetic complication	1
diabetes	C0342257	complications of diabetes mellitus	4	diabetic complications	1
diabetes	C0554436	diabetic gangrene	3	diabetic gangrene	3
diabetes	C0730277	moderate nonproliferative diabetic retinopathy	3	moderate nonproliferative diabetic retinopathy	3
diabetes	C0730278	severe nonproliferative diabetic retinopathy	3	severe nonproliferative diabetic retinopathy	3
diabetes	C0730281	proliferative diabetic retinopathy - quiescent	3	inactive proliferative diabetic retinopathy	3
diabetes	C0271640	secondary diabetes mellitus	2	secondary diabetes mellitus	2
diabetes	C0406685	diabetic hand syndrome	2	diabetic cheiroarthropathy	1
diabetes	C0406685	diabetic hand syndrome	2	diabetic hand syndrome	1
diabetes	C0011876	diabetic cataract	1	diabetic cataract	1
diabetes	C0271675	diabetic radiculopathy	1	diabetic radiculopathy	1
diabetes	C0339473	preproliferative diabetic retinopathy	1	preproliferative diabetic retinopathy	1
diabetes	C1282941	diabetic neuropathy with neurologic complication	1	diabetes mellitus with neurological manifestation	1
diabetes	C1282951	diabetes mellitus type 2 in nonobese	1	diabetes mellitus type 2 in nonobese	1
diabetes	C2919365	macroalbuminuric diabetic nephropathy	1	overt diabetic nephropathy	1
dyslipidemias	C0020473	hyperlipidemia	3031	hyperlipidemia	3030
dyslipidemias	C0020473	hyperlipidemia	3031	hyperlipemia	12
dyslipidemias	C0020473	hyperlipidemia	3031	lipidemia	11
dyslipidemias	C0020473	hyperlipidemia	3031	hyperlipidaemia	1
dyslipidemias	C0020473	hyperlipidemia	3031	hyperlipidemias	1
dyslipidemias	C0020443	hypercholesterolemia	2346	hypercholesterolemia	2346
dyslipidemias	C0020443	hypercholesterolemia	2346	elevated cholesterol	39
dyslipidemias	C0020443	hypercholesterolemia	2346	familial hypercholesterolemia	7
dyslipidemias	C0020443	hypercholesterolemia	2346	hypercholesteremia	6
dyslipidemias	C0020443	hypercholesterolemia	2346	pure hypercholesterolemia	6
dyslipidemias	C0020443	hypercholesterolemia	2346	essential familial hypercholesterolemia	1
dyslipidemias	C0242339	dyslipidemias	922	hypercholesterolemia	2346
dyslipidemias	C0242339	dyslipidemias	922	dyslipidemia	922
dyslipidemias	C0242339	dyslipidemias	922	hyperlipidemia	157
dyslipidemias	C0242339	dyslipidemias	922	hypertriglyceridemia	17
dyslipidemias	C0242339	dyslipidemias	922	elevated triglycerides	15
dyslipidemias	C0242339	dyslipidemias	922	elevated cholesterol	11
dyslipidemias	C0242339	dyslipidemias	922	familial hypercholesterolemia	5
dyslipidemias	C0242339	dyslipidemias	922	hyperlipemia	3
dyslipidemias	C0242339	dyslipidemias	922	mixed hyperlipidemia	3
dyslipidemias	C0242339	dyslipidemias	922	hypercholesteremia	2
dyslipidemias	C0020557	hypertriglyceridemia	178	hypertriglyceridemia	177
dyslipidemias	C0020557	hypertriglyceridemia	178	elevated triglycerides	13
dyslipidemias	C0020557	hypertriglyceridemia	178	hypertriglyceridaemia	2
dyslipidemias	C0020474	hyperlipidemia, familial combined	31	mixed hyperlipidemia	31
dyslipidemias	C0020445	hypercholesterolemia, familial	7	familial hypercholesterolemia	7
dyslipidemias	C0020445	hypercholesterolemia, familial	7	essential familial hypercholesterolemia	1
dyslipidemias	C0333577	cholesterolosis	6	cholesterolosis	5
dyslipidemias	C0333577	cholesterolosis	6	cholesterosis	1
dyslipidemias	C0678189	hyperlipidemia, group a	6	pure hypercholesterolemia	6
dyslipidemias	C0020476	hyperlipoproteinemias	4	hyperlipoproteinemia	4
dyslipidemias	C0020479	hyperlipoproteinemia type iii	1	familial dysbetalipoproteinemia	1
dyslipidemias	C0020479	hyperlipoproteinemia type iii	1	dysbetalipoproteinemia	1
hypertension	C0020538	hypertensive disease	4716	hypertension	4678
hypertension	C0020538	hypertensive disease	4716	high blood pressure	1068
hypertension	C0020538	hypertensive disease	4716	essential hypertension	157
hypertension	C0020538	hypertensive disease	4716	hypertension, renal	105
hypertension	C0020538	hypertensive disease	4716	pulmonary arterial hypertension	89
hypertension	C0020538	hypertensive disease	4716	increased blood pressure	75
hypertension	C0020538	hypertensive disease	4716	essential hypertension, benign	66
hypertension	C0020538	hypertensive disease	4716	high blood pressures	64
hypertension	C0020538	hypertensive disease	4716	renovascular hypertension	57
hypertension	C0020538	hypertensive disease	4716	hypertensive heart disease	54
hypertension	C0020538	hypertensive disease	4716	hypertensive urgency	43
hypertension	C0020538	hypertensive disease	4716	hypertension secondary	40
hypertension	C0020538	hypertensive disease	4716	systemic hypertension	38
hypertension	C0020538	hypertensive disease	4716	unspecified essential hypertension	37
hypertension	C0020538	hypertensive disease	4716	secondary hypertension	29
hypertension	C0020538	hypertensive disease	4716	blood pressure, high	27
hypertension	C0020538	hypertensive disease	4716	malignant hypertension	19
hypertension	C0020538	hypertensive disease	4716	hypertensive episodes	17
hypertension	C0020538	hypertensive disease	4716	hypertensive cardiovascular disease	16
hypertension	C0020538	hypertensive disease	4716	hypertensive episode	15
hypertension	C0020538	hypertensive disease	4716	hypertensive retinopathy	15
hypertension	C0020538	hypertensive disease	4716	hypertensive disease	14
hypertension	C0020538	hypertensive disease	4716	primary hypertension	10
hypertension	C0020538	hypertensive disease	4716	rebound hypertension	9
hypertension	C0020538	hypertensive disease	4716	benign essential hypertension	7
hypertension	C0020538	hypertensive disease	4716	accelerated hypertension	5
hypertension	C0020538	hypertensive disease	4716	transient hypertension	4
hypertension	C0020538	hypertensive disease	4716	patent ductus arteriosis	3
hypertension	C0020538	hypertensive disease	4716	benign hypertension	3
hypertension	C0020538	hypertensive disease	4716	scleroderma renal crisis	3
hypertension	C0020538	hypertensive disease	4716	hypertension, malignant	3
hypertension	C0020538	hypertensive disease	4716	renal hypertension	2
hypertension	C0020538	hypertensive disease	4716	blood pressure, increased	2
hypertension	C0020538	hypertensive disease	4716	paroxysmal hypertension	2
hypertension	C0020538	hypertensive disease	4716	essential hypertension, malignant	2
hypertension	C0020538	hypertensive disease	4716	malignant renovascular hypertension	1
hypertension	C0020538	hypertensive disease	4716	hypertensive heart disease with congestive heart failure	1
hypertension	C0085580	essential hypertension	168	essential hypertension	158
hypertension	C0085580	essential hypertension	168	unspecified essential hypertension	37
hypertension	C0085580	essential hypertension	168	primary hypertension	10
hypertension	C0152105	hypertensive heart disease	92	hypertensive heart disease	68
hypertension	C0152105	hypertensive heart disease	92	hypertensive cardiovascular disease	24
hypertension	C0020545	hypertension, renovascular	59	renovascular hypertension	59
hypertension	C0745138	hypertensive urgency	52	hypertensive urgency	52
hypertension	C0155616	secondary hypertension	31	secondary hypertension	31
hypertension	C0520539	hypertensive episode	21	hypertensive episode	21
hypertension	C0520539	hypertensive episode	21	hypertensive episodes	1
hypertension	C0020540	malignant hypertension	20	malignant hypertension	20
hypertension	C0152132	hypertensive retinopathy	20	hypertensive retinopathy	20
hypertension	C0520540	rebound hypertension	10	rebound hypertension	10
hypertension	C0155583	benign essential hypertension (disorder)	7	benign essential hypertension	7
hypertension	C0152170	transient hypertension	4	transient hypertension	4
hypertension	C0264637	benign hypertension (disorder)	3	benign hypertension	3
hypertension	C0020544	renal hypertension	2	renal hypertension	2
hypertension	C0221154	paroxysmal hypertension	2	paroxysmal hypertension	2
hypertension	C0264650	hypertensive heart disease with congestive heart failure	1	hypertensive heart disease with congestive heart failure	1
hypertension	C0264652	hypertensive heart failure	1	hypertensive heart failure	1
renal failure	C0035078	kidney failure	1074	renal failure	1074
renal failure	C0035078	kidney failure	1074	chronic renal failure	425
renal failure	C0035078	kidney failure	1074	chronic renal insufficiency	261
renal failure	C0035078	kidney failure	1074	end-stage renal disease	136
renal failure	C0035078	kidney failure	1074	chronic kidney disease	124
renal failure	C0035078	kidney failure	1074	end-stage renal failure	56
renal failure	C0035078	kidney failure	1074	uremia	51
renal failure	C0035078	kidney failure	1074	esrd	41
renal failure	C0035078	kidney failure	1074	kidney failure	34
renal failure	C0035078	kidney failure	1074	acute-on-chronic renal failure	34
renal failure	C0035078	kidney failure	1074	chronic renal disease	33
renal failure	C0035078	kidney failure	1074	end stage renal disease	32
renal failure	C0035078	kidney failure	1074	acute tubular necrosis	32
renal failure	C0035078	kidney failure	1074	failure, renal	23
renal failure	C0035078	kidney failure	1074	renal failure, chronic	14
renal failure	C0035078	kidney failure	1074	end stage renal failure	9
renal failure	C0035078	kidney failure	1074	chronic kidney failure	9
renal failure	C0035078	kidney failure	1074	hepatorenal syndrome	7
renal failure	C0035078	kidney failure	1074	end-stage kidney disease	6
renal failure	C0035078	kidney failure	1074	disease, end-stage renal	5
renal failure	C0035078	kidney failure	1074	end stage kidney disease	2
renal failure	C0035078	kidney failure	1074	failure, kidney	2
renal failure	C0035078	kidney failure	1074	transient acute renal failure	1
renal failure	C0035078	kidney failure	1074	kidney failures	1
renal failure	C0035078	kidney failure	1074	renal insufficiency syndrome	1
renal failure	C0022660	kidney failure, acute	578	acute renal failure	578
renal failure	C0022660	kidney failure, acute	578	acute kidney injury	15
renal failure	C0022660	kidney failure, acute	578	acute kidney failure	3
renal failure	C0022660	kidney failure, acute	578	renal failure, acute	1
renal failure	C0022660	kidney failure, acute	578	transient acute renal failure	1
renal failure	C0022661	kidney failure, chronic	504	chronic renal failure	430
renal failure	C0022661	kidney failure, chronic	504	end stage renal disease	188
renal failure	C0022661	kidney failure, chronic	504	chronic renal insufficiency	125
renal failure	C0022661	kidney failure, chronic	504	end-stage renal disease	66
renal failure	C0022661	kidney failure, chronic	504	chronic kidney disease	63
renal failure	C0022661	kidney failure, chronic	504	esrd	56
renal failure	C0022661	kidney failure, chronic	504	end stage kidney disease	16
renal failure	C0022661	kidney failure, chronic	504	chronic renal disease	15
renal failure	C0022661	kidney failure, chronic	504	end stage renal failure	9
renal failure	C0022661	kidney failure, chronic	504	chronic kidney failure	5
renal failure	C0022661	kidney failure, chronic	504	end-stage renal failure	4
renal failure	C0022661	kidney failure, chronic	504	disease, end-stage renal	3
renal failure	C0022661	kidney failure, chronic	504	renal failure, chronic	3
renal failure	C0022661	kidney failure, chronic	504	end-stage kidney disease	2
renal failure	C0041948	uremia	123	uremia	123
renal failure	C0022672	kidney tubular necrosis, acute	66	acute tubular necrosis	66
renal failure	C0403462	acute-on-chronic renal failure	34	acute-on-chronic renal failure	34
renal failure	C0019212	hepatorenal syndrome	14	hepatorenal syndrome	14
renal failure	C0585184	transient acute renal failure	1	transient acute renal failure	1

## Sheet: Co-prescriptions
variable	concept CUI	concept_str	concept_freq	term	term_freq
ace inhibitors	C0006938	captopril	102	captopril	95
ace inhibitors	C0006938	captopril	102	captopril 25 mg	23
ace inhibitors	C0006938	captopril	102	captopril 12.5 mg	18
ace inhibitors	C0006938	captopril	102	captopril 50 mg	16
ace inhibitors	C0006938	captopril	102	capoten	15
ace inhibitors	C0006938	captopril	102	captopril 100 mg	7
ace inhibitors	C0006938	captopril	102	captopril 6.25 mg	2
ace inhibitors	C0006938	captopril	102	captopril/hydrochlorothiazide	1
ace inhibitors	C0014025	enalapril	424	vasotec	313
ace inhibitors	C0014025	enalapril	424	enalapril	307
ace inhibitors	C0014025	enalapril	424	enalapril 10 mg	88
ace inhibitors	C0014025	enalapril	424	enalapril 20 mg	78
ace inhibitors	C0014025	enalapril	424	enalapril 5 mg	69
ace inhibitors	C0014025	enalapril	424	enalapril maleate	12
ace inhibitors	C0014025	enalapril	424	vaseretic	7
ace inhibitors	C0014025	enalapril	424	enalapril/hydrochlorothiazide	6
ace inhibitors	C0014025	enalapril	424	enalapril maleate 5 mg	3
ace inhibitors	C0014025	enalapril	424	enalapril maleate 2.5 mg	2
ace inhibitors	C0014025	enalapril	424	enalapril maleate 20 mg	1
ace inhibitors	C0014025	enalapril	424	enalapril maleate 10 mg	1
ace inhibitors	C0033798	pseudoephedrine	346	sudafed	225
ace inhibitors	C0033798	pseudoephedrine	346	pseudoephedrine	50
ace inhibitors	C0033798	pseudoephedrine	346	entex	25
ace inhibitors	C0033798	pseudoephedrine	346	actifed	21
ace inhibitors	C0033798	pseudoephedrine	346	tylenol cold	13
ace inhibitors	C0033798	pseudoephedrine	346	mucinex d	13
ace inhibitors	C0033798	pseudoephedrine	346	duratuss	8
ace inhibitors	C0033798	pseudoephedrine	346	tylenol sinus	7
ace inhibitors	C0033798	pseudoephedrine	346	drixoral	6
ace inhibitors	C0033798	pseudoephedrine	346	claritin d	5
ace inhibitors	C0033798	pseudoephedrine	346	dayquil	4
ace inhibitors	C0033798	pseudoephedrine	346	advil cold and sinus	4
ace inhibitors	C0033798	pseudoephedrine	346	entex pse	3
ace inhibitors	C0033798	pseudoephedrine	346	ultrex	3
ace inhibitors	C0033798	pseudoephedrine	346	zyrtec-d	2
ace inhibitors	C0033798	pseudoephedrine	346	sinutab	2
ace inhibitors	C0033798	pseudoephedrine	346	pseudoephedrine 60 mg	2
ace inhibitors	C0033798	pseudoephedrine	346	allerest	2
ace inhibitors	C0033798	pseudoephedrine	346	bromfed	2
ace inhibitors	C0033798	pseudoephedrine	346	pseudoephedrine 30 mg	2
ace inhibitors	C0033798	pseudoephedrine	346	allegra-d 24 hour	2
ace inhibitors	C0033798	pseudoephedrine	346	robitussin dac	2
ace inhibitors	C0033798	pseudoephedrine	346	tylenol cold and flu	1
ace inhibitors	C0033798	pseudoephedrine	346	pseudoephedrine hcl	1
ace inhibitors	C0033798	pseudoephedrine	346	dihistine	1
ace inhibitors	C0033798	pseudoephedrine	346	cardec	1
ace inhibitors	C0033798	pseudoephedrine	346	sudogest	1
ace inhibitors	C0033798	pseudoephedrine	346	anaplex	1
ace inhibitors	C0033798	pseudoephedrine	346	unifed	1
ace inhibitors	C0033798	pseudoephedrine	346	tanafed	1
ace inhibitors	C0033798	pseudoephedrine	346	cheratussin dac	1
ace inhibitors	C0033798	pseudoephedrine	346	ornex	1
ace inhibitors	C0033798	pseudoephedrine	346	duralex	1
ace inhibitors	C0033798	pseudoephedrine	346	mescolor	1
ace inhibitors	C0033798	pseudoephedrine	346	acticon	1
ace inhibitors	C0033798	pseudoephedrine	346	robitussin night relief	1
ace inhibitors	C0033798	pseudoephedrine	346	sudodrin	1
ace inhibitors	C0033798	pseudoephedrine	346	zaptec	1
ace inhibitors	C0042523	verapamil	252	verapamil	232
ace inhibitors	C0042523	verapamil	252	verapamil 240 mg	70
ace inhibitors	C0042523	verapamil	252	verapamil 120 mg	41
ace inhibitors	C0042523	verapamil	252	verapamil 180 mg	30
ace inhibitors	C0042523	verapamil	252	verelan	22
ace inhibitors	C0042523	verapamil	252	calan	19
ace inhibitors	C0042523	verapamil	252	isoptin	15
ace inhibitors	C0042523	verapamil	252	verapamil 80 mg	13
ace inhibitors	C0042523	verapamil	252	covera	11
ace inhibitors	C0042523	verapamil	252	isoptin sr	10
ace inhibitors	C0042523	verapamil	252	tarka	2
ace inhibitors	C0042523	verapamil	252	univer	1
ace inhibitors	C0042523	verapamil	252	verapamil 160 mg	1
ace inhibitors	C0042523	verapamil	252	tarka 2/180	1
ace inhibitors	C0053091	benazepril	470	lotensin	325
ace inhibitors	C0053091	benazepril	470	benazepril	275
ace inhibitors	C0053091	benazepril	470	benazepril 5 mg	32
ace inhibitors	C0053091	benazepril	470	lotrel 5/20	25
ace inhibitors	C0053091	benazepril	470	lotrel 5/10	17
ace inhibitors	C0053091	benazepril	470	lotrel 10/20	17
ace inhibitors	C0053091	benazepril	470	amlodipine/benazepril	15
ace inhibitors	C0053091	benazepril	470	lotrel 10/40	11
ace inhibitors	C0053091	benazepril	470	benazepril/hydrochlorothiazide	7
ace inhibitors	C0053091	benazepril	470	lotrel 2.5/10	5
ace inhibitors	C0053091	benazepril	470	benazepril hcl	2
ace inhibitors	C0053091	benazepril	470	benazepril hydrochloride	2
ace inhibitors	C0053091	benazepril	470	lotensin hct 20/12.5	2
ace inhibitors	C0053091	benazepril	470	lotrel 5/40	1
ace inhibitors	C0053091	benazepril	470	lotensin hct 10/12.5	1
ace inhibitors	C0053091	benazepril	470	benazepril hydrochloride 20 mg	1
ace inhibitors	C0053091	benazepril	470	benazepril hydrochloride 40 mg	1
ace inhibitors	C0065180	loratadine	648	claritin	597
ace inhibitors	C0065180	loratadine	648	loratadine	155
ace inhibitors	C0065180	loratadine	648	loratadine 10 mg	65
ace inhibitors	C0065180	loratadine	648	claritin d	33
ace inhibitors	C0065180	loratadine	648	alavert	5
ace inhibitors	C0065180	loratadine	648	loratadine 5 mg	3
ace inhibitors	C0065180	loratadine	648	loratadine 10mg	2
ace inhibitors	C0065374	lisinopril	1907	lisinopril	1768
ace inhibitors	C0065374	lisinopril	1907	zestril	704
ace inhibitors	C0065374	lisinopril	1907	lisinopril 10 mg	644
ace inhibitors	C0065374	lisinopril	1907	prinivil	572
ace inhibitors	C0065374	lisinopril	1907	lisinopril 5 mg	487
ace inhibitors	C0065374	lisinopril	1907	lisinopril 40 mg	317
ace inhibitors	C0065374	lisinopril	1907	lisinopril 30 mg	59
ace inhibitors	C0065374	lisinopril	1907	lisinopril 10mg	32
ace inhibitors	C0065374	lisinopril	1907	prinzide	25
ace inhibitors	C0065374	lisinopril	1907	zestoretic 20/12.5	7
ace inhibitors	C0065374	lisinopril	1907	zestoretic 10/12.5	5
ace inhibitors	C0065374	lisinopril	1907	zestoretic 20/25	5
ace inhibitors	C0065374	lisinopril	1907	hydrochlorothiazide/lisinopril	1
ace inhibitors	C0065374	lisinopril	1907	lisinopril 10 mg tablet	1
ace inhibitors	C0066685	moexipril	6	univasc	5
ace inhibitors	C0066685	moexipril	6	moexipril	2
ace inhibitors	C0072857	quinapril	196	accupril	180
ace inhibitors	C0072857	quinapril	196	quinapril	67
ace inhibitors	C0072857	quinapril	196	quinapril 20 mg	22
ace inhibitors	C0072857	quinapril	196	quinapril 10 mg	21
ace inhibitors	C0072857	quinapril	196	quinapril 40 mg	13
ace inhibitors	C0072857	quinapril	196	quinapril 5 mg	3
ace inhibitors	C0072857	quinapril	196	accuretic 20/12.5	1
ace inhibitors	C0072973	ramipril	303	altace	272
ace inhibitors	C0072973	ramipril	303	ramipril	121
ace inhibitors	C0072973	ramipril	303	ramipril 10 mg	32
ace inhibitors	C0072973	ramipril	303	ramipril 5 mg	31
ace inhibitors	C0072973	ramipril	303	ramipril 2.5 mg	24
ace inhibitors	C0072973	ramipril	303	ramipril 1.25 mg	1
ace inhibitors	C0076891	trandolapril	8	mavik	6
ace inhibitors	C0076891	trandolapril	8	tarka	2
ace inhibitors	C0076891	trandolapril	8	tarka 2/180	1
ace inhibitors	C0118168	fosinopril	97	monopril	91
ace inhibitors	C0118168	fosinopril	97	fosinopril	32
ace inhibitors	C0126174	losartan	816	cozaar	621
ace inhibitors	C0126174	losartan	816	losartan	374
ace inhibitors	C0126174	losartan	816	hyzaar	164
ace inhibitors	C0126174	losartan	816	hyzaar 50/12.5	68
ace inhibitors	C0126174	losartan	816	hyzaar 100/25	54
ace inhibitors	C0126174	losartan	816	losartan/hydrochlorothiazide	12
ace inhibitors	C0126174	losartan	816	hyzaar 100/12.5	7
ace inhibitors	C0126174	losartan	816	losartan 12.5 mg	5
ace inhibitors	C0126174	losartan	816	losartan potassium	2
ace inhibitors	C0126174	losartan	816	potassium, losartan	2
ace inhibitors	C0126174	losartan	816	losartan potassium 50 mg	1
ace inhibitors	C0136123	perindopril	13	aceon	11
ace inhibitors	C0136123	perindopril	13	perindopril	3
ace inhibitors	C0136123	perindopril	13	coversyl	1
ace inhibitors	C0136123	perindopril	13	perindopril 2 mg	1
ace inhibitors	C0216784	valsartan	678	diovan	637
ace inhibitors	C0216784	valsartan	678	valsartan	257
ace inhibitors	C0216784	valsartan	678	valsartan 80 mg	50
ace inhibitors	C0216784	valsartan	678	valsartan 160 mg	49
ace inhibitors	C0216784	valsartan	678	diovan hct 160/12.5	28
ace inhibitors	C0216784	valsartan	678	valsartan 40 mg	22
ace inhibitors	C0216784	valsartan	678	diovan hct 80/12.5	9
ace inhibitors	C0216784	valsartan	678	valsartan 320 mg	9
ace inhibitors	C0216784	valsartan	678	diovan hct 160/25	8
ace inhibitors	C0216784	valsartan	678	exforge 5/320	3
ace inhibitors	C0216784	valsartan	678	exforge 10/320	3
ace inhibitors	C0216784	valsartan	678	diovan hct 320/25	2
ace inhibitors	C0216784	valsartan	678	exforge 5/160	2
ace inhibitors	C0216784	valsartan	678	hydrochlorothiazide/valsartan	1
ace inhibitors	C0248719	telmisartan	100	micardis	96
ace inhibitors	C0248719	telmisartan	100	telmisartan	26
ace inhibitors	C0248719	telmisartan	100	telmisartan 80 mg	5
ace inhibitors	C0248719	telmisartan	100	telmisartan 40 mg	2
ace inhibitors	C0248719	telmisartan	100	telmisartan 20 mg	2
ace inhibitors	C0287041	eprosartan	4	teveten	2
ace inhibitors	C0287041	eprosartan	4	eprosartan	2
ace inhibitors	C0287041	eprosartan	4	teveten hct	1
ace inhibitors	C0288171	irbesartan	266	avapro	223
ace inhibitors	C0288171	irbesartan	266	irbesartan	97
ace inhibitors	C0288171	irbesartan	266	irbesartan 150 mg	31
ace inhibitors	C0288171	irbesartan	266	irbesartan 300 mg	20
ace inhibitors	C0288171	irbesartan	266	avalide 150/12.5	15
ace inhibitors	C0288171	irbesartan	266	avalide 300/12.5	15
ace inhibitors	C0288171	irbesartan	266	irbesartan 75 mg	14
ace inhibitors	C0288171	irbesartan	266	avalide 300/25	4
ace inhibitors	C0288171	irbesartan	266	hydrochlorothiazide/irbesartan	2
ace inhibitors	C0717550	candesartan	69	atacand	62
ace inhibitors	C0717550	candesartan	69	candesartan	18
ace inhibitors	C0717550	candesartan	69	candesartan/hydrochlorothiazide	4
ace inhibitors	C0717550	candesartan	69	atacand hct 32/12.5	3
ace inhibitors	C1098320	olmesartan	294	benicar	286
ace inhibitors	C1098320	olmesartan	294	olmesartan	66
ace inhibitors	C1098320	olmesartan	294	benicar hct 40/25	14
ace inhibitors	C1098320	olmesartan	294	benicar hct 40/12.5	6
ace inhibitors	C1098320	olmesartan	294	benicar hct 20/12.5	6
ace inhibitors	C1098320	olmesartan	294	azor 5/40	5
ace inhibitors	C1098320	olmesartan	294	azor 10/40	2
ace inhibitors	C1098320	olmesartan	294	olmesartan medoxomil	2
ace inhibitors	C1098320	olmesartan	294	azor 10/20	2
ace inhibitors	C1098320	olmesartan	294	azor 5/20	1
ace inhibitors	C1120110	aliskiren	30	tekturna	29
ace inhibitors	C1120110	aliskiren	30	aliskiren	12
ace inhibitors	C1120110	aliskiren	30	aliskiren 150 mg	1
ace inhibitors	C1120110	aliskiren	30	tekturna hct 150/25	1
antiarrhythmics	C0002598	amiodarone	711	amiodarone	707
antiarrhythmics	C0002598	amiodarone	711	cordarone	127
antiarrhythmics	C0002598	amiodarone	711	pacerone	34
antiarrhythmics	C0003639	aprindine	1	aprindine	1
antiarrhythmics	C0004599	bacitracin	634	bacitracin	412
antiarrhythmics	C0004599	bacitracin	634	polysporin	192
antiarrhythmics	C0004599	bacitracin	634	polysporin ointment	79
antiarrhythmics	C0004599	bacitracin	634	septa	53
antiarrhythmics	C0004599	bacitracin	634	neosporin ointment	31
antiarrhythmics	C0004599	bacitracin	634	polysporin ophthalmic	12
antiarrhythmics	C0004599	bacitracin	634	betadine antibiotic	10
antiarrhythmics	C0004599	bacitracin	634	bacitracin ophthalmic ointment	3
antiarrhythmics	C0004599	bacitracin	634	bacitracin zinc	2
antiarrhythmics	C0004599	bacitracin	634	bacitracin/polymyxin b	2
antiarrhythmics	C0004599	bacitracin	634	bacitracin, zinc	1
antiarrhythmics	C0012702	disopyramide	27	norpace	21
antiarrhythmics	C0012702	disopyramide	27	disopyramide	12
antiarrhythmics	C0012702	disopyramide	27	disopyramide 150 mg	3
antiarrhythmics	C0012702	disopyramide	27	disopyramide phosphate	1
antiarrhythmics	C0016229	flecainide	52	flecainide	50
antiarrhythmics	C0016229	flecainide	52	tambocor	19
antiarrhythmics	C0016229	flecainide	52	flecainide 100 mg	10
antiarrhythmics	C0016229	flecainide	52	flecainide acetate	2
antiarrhythmics	C0016229	flecainide	52	flecainide acetate 100 mg	1
antiarrhythmics	C0016229	flecainide	52	flecainide acetate 50 mg	1
antiarrhythmics	C0017861	glycerin	284	fleet	165
antiarrhythmics	C0017861	glycerin	284	glycerin	40
antiarrhythmics	C0017861	glycerin	284	tucks	27
antiarrhythmics	C0017861	glycerin	284	moisturizing lotion	21
antiarrhythmics	C0017861	glycerin	284	pramosone	12
antiarrhythmics	C0017861	glycerin	284	glycerine	8
antiarrhythmics	C0017861	glycerin	284	proctofoam	8
antiarrhythmics	C0017861	glycerin	284	calamine lotion	6
antiarrhythmics	C0017861	glycerin	284	pretz	6
antiarrhythmics	C0017861	glycerin	284	intralipid	5
antiarrhythmics	C0017861	glycerin	284	gold bond	4
antiarrhythmics	C0017861	glycerin	284	fat emulsion	3
antiarrhythmics	C0017861	glycerin	284	preparation h cream	3
antiarrhythmics	C0017861	glycerin	284	analpram hc	2
antiarrhythmics	C0017861	glycerin	284	vaseline intensive care lotion	2
antiarrhythmics	C0017861	glycerin	284	aci-jel	1
antiarrhythmics	C0017861	glycerin	284	glycerin enema	1
antiarrhythmics	C0017861	glycerin	284	auralgan otic solution	1
antiarrhythmics	C0017861	glycerin	284	glycerin drops	1
antiarrhythmics	C0023660	lidocaine	2854	lidocaine	2486
antiarrhythmics	C0023660	lidocaine	2854	xylocaine	901
antiarrhythmics	C0023660	lidocaine	2854	lidoderm	367
antiarrhythmics	C0023660	lidocaine	2854	lidocaine patch	148
antiarrhythmics	C0023660	lidocaine	2854	emla	17
antiarrhythmics	C0023660	lidocaine	2854	lidocaine hydrochloride	9
antiarrhythmics	C0023660	lidocaine	2854	anestacon	9
antiarrhythmics	C0023660	lidocaine	2854	lidocaine 5% patch	9
antiarrhythmics	C0023660	lidocaine	2854	vagisil	6
antiarrhythmics	C0023660	lidocaine	2854	lidocaine 5% ointment	5
antiarrhythmics	C0023660	lidocaine	2854	akten	5
antiarrhythmics	C0023660	lidocaine	2854	lidocaine topical spray	4
antiarrhythmics	C0023660	lidocaine	2854	lidocaine topical cream	3
antiarrhythmics	C0023660	lidocaine	2854	bactine	2
antiarrhythmics	C0023660	lidocaine	2854	lidocaine/prilocaine	2
antiarrhythmics	C0023660	lidocaine	2854	lignocaine	2
antiarrhythmics	C0023660	lidocaine	2854	synera	1
antiarrhythmics	C0023660	lidocaine	2854	lidocaine 1 mg	1
antiarrhythmics	C0023660	lidocaine	2854	solarcaine	1
antiarrhythmics	C0023660	lidocaine	2854	lidocaine 5% topical patch	1
antiarrhythmics	C0023660	lidocaine	2854	lidocaine 70 mg	1
antiarrhythmics	C0023660	lidocaine	2854	lidocaine 3% cream	1
antiarrhythmics	C0025887	mexiletine	100	mexiletine	97
antiarrhythmics	C0025887	mexiletine	100	mexiletine 150 mg	21
antiarrhythmics	C0025887	mexiletine	100	mexitil	7
antiarrhythmics	C0025887	mexiletine	100	mexiletine 200 mg	6
antiarrhythmics	C0027603	neomycin	221	neomycin	72
antiarrhythmics	C0027603	neomycin	221	cortisporin	58
antiarrhythmics	C0027603	neomycin	221	septa	53
antiarrhythmics	C0027603	neomycin	221	cortisporin otic	34
antiarrhythmics	C0027603	neomycin	221	neosporin ointment	31
antiarrhythmics	C0027603	neomycin	221	maxitrol	21
antiarrhythmics	C0027603	neomycin	221	cortisporin ophthalmic	3
antiarrhythmics	C0027603	neomycin	221	neomycin sulfate	2
antiarrhythmics	C0027603	neomycin	221	antibiotic ear	1
antiarrhythmics	C0027603	neomycin	221	dexacidin	1
antiarrhythmics	C0027603	neomycin	221	neomycin sulfate 500 mg	1
antiarrhythmics	C0032535	polymyxin b	372	polysporin	192
antiarrhythmics	C0032535	polymyxin b	372	polysporin ointment	79
antiarrhythmics	C0032535	polymyxin b	372	cortisporin	58
antiarrhythmics	C0032535	polymyxin b	372	septa	53
antiarrhythmics	C0032535	polymyxin b	372	cortisporin otic	34
antiarrhythmics	C0032535	polymyxin b	372	neosporin ointment	31
antiarrhythmics	C0032535	polymyxin b	372	polytrim	22
antiarrhythmics	C0032535	polymyxin b	372	maxitrol	21
antiarrhythmics	C0032535	polymyxin b	372	polymyxin b	19
antiarrhythmics	C0032535	polymyxin b	372	polysporin ophthalmic	12
antiarrhythmics	C0032535	polymyxin b	372	betadine antibiotic	10
antiarrhythmics	C0032535	polymyxin b	372	cortisporin ophthalmic	3
antiarrhythmics	C0032535	polymyxin b	372	bacitracin/polymyxin b	2
antiarrhythmics	C0032535	polymyxin b	372	antibiotic ear	1
antiarrhythmics	C0032535	polymyxin b	372	polytrim eyedrops	1
antiarrhythmics	C0032535	polymyxin b	372	dexacidin	1
antiarrhythmics	C0032535	polymyxin b	372	polymyxin b sulfate	1
antiarrhythmics	C0032535	polymyxin b	372	terak	1
antiarrhythmics	C0032535	polymyxin b	372	aerosporin	1
antiarrhythmics	C0033429	propafenone	119	rythmol	86
antiarrhythmics	C0033429	propafenone	119	propafenone	85
antiarrhythmics	C0033429	propafenone	119	propafenone hydrochloride	1
antiarrhythmics	C0033429	propafenone	119	propafenone hydrochloride 300 mg	1
antiarrhythmics	C0034414	quinidine	65	quinidine	61
antiarrhythmics	C0034414	quinidine	65	quinaglute	7
antiarrhythmics	C0034414	quinidine	65	quinidine sulfate	5
antiarrhythmics	C0034414	quinidine	65	quinidex	4
antiarrhythmics	C0034414	quinidine	65	quinidine gluconate	1
antiarrhythmics	C0034414	quinidine	65	quinidine sulfate 200 mg	1
antiarrhythmics	C0054040	bretylium	2	bretylium	2
antiarrhythmics	C0055720	cifenline	1	cifenline	1
antiarrhythmics	C0071810	pramoxine	300	fleet	165
antiarrhythmics	C0071810	pramoxine	300	anusol	119
antiarrhythmics	C0071810	pramoxine	300	pramosone	12
antiarrhythmics	C0071810	pramoxine	300	proctofoam	8
antiarrhythmics	C0071810	pramoxine	300	caladryl	5
antiarrhythmics	C0071810	pramoxine	300	gold bond	4
antiarrhythmics	C0071810	pramoxine	300	preparation h cream	3
antiarrhythmics	C0071810	pramoxine	300	analpram hc	2
antiarrhythmics	C0071810	pramoxine	300	aveeno anti-itch	1
antiarrhythmics	C0071810	pramoxine	300	otozone	1
antiarrhythmics	C0082966	ibutilide	7	ibutilide	7
antiarrhythmics	C0114771	dofetilide	18	dofetilide	14
antiarrhythmics	C0114771	dofetilide	18	tikosyn	6
antiarrhythmics	C0304483	fat emulsion	6	fat emulsion	3
aspirin	C0004057	aspirin	4459	aspirin	4384
aspirin	C0004057	aspirin	4459	aspirin 81 mg	3060
aspirin	C0004057	aspirin	4459	aspirin 325 mg	1283
aspirin	C0004057	aspirin	4459	aspirin 81 mg enteric coated tablet	344
aspirin	C0004057	aspirin	4459	aspirin 81 mg chewable tablet	226
aspirin	C0004057	aspirin	4459	aggrenox	220
aspirin	C0004057	aspirin	4459	ecotrin	135
aspirin	C0004057	aspirin	4459	aspirin 162 mg	125
aspirin	C0004057	aspirin	4459	excedrin	79
aspirin	C0004057	aspirin	4459	aspirin 80 mg	53
aspirin	C0004057	aspirin	4459	bayer aspirin	51
aspirin	C0004057	aspirin	4459	percodan	39
aspirin	C0004057	aspirin	4459	fiorinal	32
aspirin	C0004057	aspirin	4459	aspirin 325 mg enteric coated tablet	28
aspirin	C0004057	aspirin	4459	aspirin 160 mg	15
aspirin	C0004057	aspirin	4459	bufferin	15
aspirin	C0004057	aspirin	4459	alka-seltzer	14
aspirin	C0004057	aspirin	4459	anacin	12
aspirin	C0004057	aspirin	4459	aspirin 100 mg	10
aspirin	C0004057	aspirin	4459	aspirin enteric coated tablet	9
aspirin	C0004057	aspirin	4459	aspirin 650 mg	9
aspirin	C0004057	aspirin	4459	aspirin 500 mg	8
aspirin	C0004057	aspirin	4459	ascriptin	7
aspirin	C0004057	aspirin	4459	aspirin chewable tablet	6
aspirin	C0004057	aspirin	4459	aspirin 300 mg	6
aspirin	C0004057	aspirin	4459	alka seltzer	4
aspirin	C0004057	aspirin	4459	aspirin 75 mg	4
aspirin	C0004057	aspirin	4459	aspirin 162 mg enteric coated tablet	4
aspirin	C0004057	aspirin	4459	aspirin 320 mg	4
aspirin	C0004057	aspirin	4459	aspirin 375 mg	4
aspirin	C0004057	aspirin	4459	aspirin 350 mg	4
aspirin	C0004057	aspirin	4459	aspirin 800 mg	4
aspirin	C0004057	aspirin	4459	buffered aspirin	3
aspirin	C0004057	aspirin	4459	aspirin 25 mg	3
aspirin	C0004057	aspirin	4459	aspirin 250 mg	3
aspirin	C0004057	aspirin	4459	aspirin 180 mg	3
aspirin	C0004057	aspirin	4459	st. joseph aspirin	3
aspirin	C0004057	aspirin	4459	aspirin tablets	2
aspirin	C0004057	aspirin	4459	empirin	2
aspirin	C0004057	aspirin	4459	aspirin 324 mg	2
aspirin	C0004057	aspirin	4459	soma compound	2
aspirin	C0004057	aspirin	4459	aspirin 50 mg	2
aspirin	C0004057	aspirin	4459	aspirin/dipyridamole	2
aspirin	C0004057	aspirin	4459	aspirin 65 mg	2
aspirin	C0004057	aspirin	4459	aspirin 325 mg chewable tablet	2
aspirin	C0004057	aspirin	4459	norgesic	1
aspirin	C0004057	aspirin	4459	aspirin 120 mg	1
aspirin	C0004057	aspirin	4459	aspirin 200 mg	1
aspirin	C0004057	aspirin	4459	aspirin/caffeine	1
aspirin	C0004057	aspirin	4459	aspir-mox	1
aspirin	C0004057	aspirin	4459	aspirin, buffered	1
aspirin	C0004057	aspirin	4459	equagesic	1
aspirin	C0004057	aspirin	4459	halfprin	1
aspirin	C0004057	aspirin	4459	aspirin 600 mg	1
aspirin	C0004057	aspirin	4459	endodan	1
aspirin	C0004057	aspirin	4459	zorprin	1
aspirin	C0004057	aspirin	4459	aspirin 975 mg	1
aspirin	C0004057	aspirin	4459	aspirin/codeine	1
aspirin	C0004057	aspirin	4459	soma compound with codeine	1
aspirin	C0004057	aspirin	4459	norwich aspirin	1
beta blocking agents	C0000946	acebutolol	1338	atenolol	1309
beta blocking agents	C0000946	acebutolol	1338	atenolol 50 mg	517
beta blocking agents	C0000946	acebutolol	1338	tenormin	253
beta blocking agents	C0000946	acebutolol	1338	acebutolol	11
beta blocking agents	C0000946	acebutolol	1338	sectral	6
beta blocking agents	C0000946	acebutolol	1338	acebutolol 200 mg	5
beta blocking agents	C0000946	acebutolol	1338	atenolol/chlorthalidone	4
beta blocking agents	C0000946	acebutolol	1338	tenoretic 50	4
beta blocking agents	C0000946	acebutolol	1338	acebutolol 400 mg	3
beta blocking agents	C0000946	acebutolol	1338	tenoretic 100	3
beta blocking agents	C0000946	acebutolol	1338	atenolol 50mg tab	1
beta blocking agents	C0004147	atenolol	1338	atenolol	1309
beta blocking agents	C0004147	atenolol	1338	atenolol 50 mg	517
beta blocking agents	C0004147	atenolol	1338	tenormin	253
beta blocking agents	C0004147	atenolol	1338	acebutolol	11
beta blocking agents	C0004147	atenolol	1338	sectral	6
beta blocking agents	C0004147	atenolol	1338	acebutolol 200 mg	5
beta blocking agents	C0004147	atenolol	1338	atenolol/chlorthalidone	4
beta blocking agents	C0004147	atenolol	1338	tenoretic 50	4
beta blocking agents	C0004147	atenolol	1338	acebutolol 400 mg	3
beta blocking agents	C0004147	atenolol	1338	tenoretic 100	3
beta blocking agents	C0004147	atenolol	1338	atenolol 50mg tab	1
beta blocking agents	C0005320	betaxolol	48	betoptic	46
beta blocking agents	C0005320	betaxolol	48	betaxolol	7
beta blocking agents	C0005320	betaxolol	48	betoptic s	7
beta blocking agents	C0005320	betaxolol	48	kerlone	2
beta blocking agents	C0005320	betaxolol	48	betaxolol 0.25% eye drops	1
beta blocking agents	C0007299	carteolol	7	ocupress	5
beta blocking agents	C0007299	carteolol	7	carteolol	2
beta blocking agents	C0022860	labetalol	152	labetalol	149
beta blocking agents	C0022860	labetalol	152	trandate	23
beta blocking agents	C0022860	labetalol	152	labetalol 300 mg	23
beta blocking agents	C0022860	labetalol	152	normodyne	6
beta blocking agents	C0022860	labetalol	152	labetolol	4
beta blocking agents	C0025859	metoprolol	2127	metoprolol	1825
beta blocking agents	C0025859	metoprolol	2127	toprol	897
beta blocking agents	C0025859	metoprolol	2127	metoprolol 25 mg	664
beta blocking agents	C0025859	metoprolol	2127	toprol xl	663
beta blocking agents	C0025859	metoprolol	2127	lopressor	662
beta blocking agents	C0025859	metoprolol	2127	metoprolol 50 mg	582
beta blocking agents	C0025859	metoprolol	2127	toprol-xl	306
beta blocking agents	C0025859	metoprolol	2127	metoprolol 100 mg	222
beta blocking agents	C0025859	metoprolol	2127	metoprolol succinate	105
beta blocking agents	C0025859	metoprolol	2127	metoprolol tartrate	53
beta blocking agents	C0025859	metoprolol	2127	metoprolol 200 mg	17
beta blocking agents	C0025859	metoprolol	2127	metoprolol tartrate 25 mg	7
beta blocking agents	C0025859	metoprolol	2127	metoprolol tartrate 50 mg	6
beta blocking agents	C0025859	metoprolol	2127	metoprolol tartrate 100 mg	4
beta blocking agents	C0025859	metoprolol	2127	betaloc	1
beta blocking agents	C0025859	metoprolol	2127	lopressor hct 100/25	1
beta blocking agents	C0025859	metoprolol	2127	lopressor hct 100/50	1
beta blocking agents	C0027302	nadolol	31	nadolol	31
beta blocking agents	C0027302	nadolol	31	nadolol 20 mg	11
beta blocking agents	C0027302	nadolol	31	nadolol 40 mg	10
beta blocking agents	C0027302	nadolol	31	nadolol 80 mg	3
beta blocking agents	C0030812	penbutolol	1	levatol	1
beta blocking agents	C0031937	pindolol	22	pindolol	20
beta blocking agents	C0031937	pindolol	22	pindolol 5 mg	8
beta blocking agents	C0031937	pindolol	22	pindolol 2.5 mg	4
beta blocking agents	C0031937	pindolol	22	visken	3
beta blocking agents	C0031937	pindolol	22	pindolol 10 mg	1
beta blocking agents	C0031937	pindolol	22	pindolol 15 mg	1
beta blocking agents	C0033497	propranolol	214	propranolol	143
beta blocking agents	C0033497	propranolol	214	inderal	131
beta blocking agents	C0033497	propranolol	214	propranolol 20 mg	34
beta blocking agents	C0033497	propranolol	214	propranolol 40 mg	19
beta blocking agents	C0033497	propranolol	214	propanolol	14
beta blocking agents	C0033497	propranolol	214	propranolol 80 mg	9
beta blocking agents	C0033497	propranolol	214	propranolol 120 mg	3
beta blocking agents	C0033497	propranolol	214	propranolol 160 mg	2
beta blocking agents	C0033497	propranolol	214	propranolol 25 mg	1
beta blocking agents	C0033497	propranolol	214	propranolol 100 mg	1
beta blocking agents	C0033497	propranolol	214	propranolol hydrochloride	1
beta blocking agents	C0033497	propranolol	214	propranolol hydrochloride 80 mg	1
beta blocking agents	C0037707	sotalol	131	sotalol	121
beta blocking agents	C0037707	sotalol	131	sotalol 80 mg	46
beta blocking agents	C0037707	sotalol	131	betapace	36
beta blocking agents	C0037707	sotalol	131	sotalol 160 mg	9
beta blocking agents	C0037707	sotalol	131	sorine	2
beta blocking agents	C0037707	sotalol	131	sotalol hydrochloride	1
beta blocking agents	C0037707	sotalol	131	sotalol hydrochloride 160 mg	1
beta blocking agents	C0040233	timolol	282	timolol	148
beta blocking agents	C0040233	timolol	282	timoptic	112
beta blocking agents	C0040233	timolol	282	cosopt	93
beta blocking agents	C0040233	timolol	282	betimol	29
beta blocking agents	C0040233	timolol	282	istalol	7
beta blocking agents	C0040233	timolol	282	timolol maleate	6
beta blocking agents	C0040233	timolol	282	timolol 0.5% eye drops	6
beta blocking agents	C0040233	timolol	282	combigan	5
beta blocking agents	C0040233	timolol	282	timolol ophthalmic solution	3
beta blocking agents	C0040233	timolol	282	timolol maleate 0.5%	2
beta blocking agents	C0040233	timolol	282	timolol 0.5% ophthalmic solution	2
beta blocking agents	C0040233	timolol	282	timolol 0.5% drops	1
beta blocking agents	C0040233	timolol	282	dorzolamide/timolol	1
beta blocking agents	C0040233	timolol	282	timolol 10 mg	1
beta blocking agents	C0040233	timolol	282	timolol 0.25% eye drops	1
beta blocking agents	C0040233	timolol	282	timolol 0.25% ophthalmic solution	1
beta blocking agents	C0040233	timolol	282	timolide	1
beta blocking agents	C0053799	bisoprolol	28	bisoprolol	19
beta blocking agents	C0053799	bisoprolol	28	zebeta	9
beta blocking agents	C0053799	bisoprolol	28	bisoprolol/hydrochlorothiazide	4
beta blocking agents	C0053799	bisoprolol	28	ziac 5/6.25	3
beta blocking agents	C0053799	bisoprolol	28	ziac 2.5/6.25	3
beta blocking agents	C0053799	bisoprolol	28	ziac 10/6.25	3
beta blocking agents	C0053799	bisoprolol	28	bisoprolol fumarate	1
beta blocking agents	C0053799	bisoprolol	28	bisoprolol 10 mg	1
beta blocking agents	C0054836	carvedilol	751	coreg	677
beta blocking agents	C0054836	carvedilol	751	carvedilol	502
beta blocking agents	C0054836	carvedilol	751	carvedilol 12.5 mg	102
beta blocking agents	C0054836	carvedilol	751	carvedilol 25 mg	80
beta blocking agents	C0054836	carvedilol	751	carvedilol 50 mg	3
beta blocking agents	C0068475	nebivolol	18	bystolic	16
beta blocking agents	C0068475	nebivolol	18	nebivolol	12
beta blocking agents	C0068475	nebivolol	18	nebivolol 10 mg	3
beta blocking agents	C0068475	nebivolol	18	nebivolol 5 mg	2
beta blocking agents	C0068475	nebivolol	18	nebivolol 2.5 mg	1
beta blocking agents	C0116569	esmolol	127	esmolol	126
beta blocking agents	C0116569	esmolol	127	brevibloc	1
clopidogrel	C0070166	clopidogrel	1649	plavix	1639
clopidogrel	C0070166	clopidogrel	1649	clopidogrel	464
clopidogrel	C0070166	clopidogrel	1649	clopidogrel 75 mg	108
clopidogrel	C0070166	clopidogrel	1649	clopidogrel bisulfate	2
diabetes drugs	C0008287	chlorpropamide	2	chlorpropamide	2
diabetes drugs	C0017628	glyburide	463	glyburide	449
diabetes drugs	C0017628	glyburide	463	glyburide 5 mg	217
diabetes drugs	C0017628	glyburide	463	micronase	79
diabetes drugs	C0017628	glyburide	463	diabeta	48
diabetes drugs	C0017628	glyburide	463	glyburide 1.25 mg	30
diabetes drugs	C0017628	glyburide	463	glyburide/metformin	9
diabetes drugs	C0017628	glyburide	463	glynase	7
diabetes drugs	C0017628	glyburide	463	glyburide 3 mg	4
diabetes drugs	C0017628	glyburide	463	glyburide 6 mg	3
diabetes drugs	C0017628	glyburide	463	glyburide 1.5 mg	3
diabetes drugs	C0017628	glyburide	463	glibenclamide	1
diabetes drugs	C0017628	glyburide	463	daonil	1
diabetes drugs	C0017642	glipizide	535	glipizide	479
diabetes drugs	C0017642	glipizide	535	glucotrol	241
diabetes drugs	C0017642	glipizide	535	glipizide 2.5 mg	89
diabetes drugs	C0017642	glipizide	535	glipizide/metformin	1
diabetes drugs	C0021641	insulin	1444	insulin	1443
diabetes drugs	C0021641	insulin	1444	regular insulin	280
diabetes drugs	C0021641	insulin	1444	nph insulin	216
diabetes drugs	C0021641	insulin	1444	insulin nph	176
diabetes drugs	C0021641	insulin	1444	humulin	157
diabetes drugs	C0021641	insulin	1444	insulin regular	73
diabetes drugs	C0021641	insulin	1444	humulin 70/30	46
diabetes drugs	C0021641	insulin	1444	humulin n	43
diabetes drugs	C0021641	insulin	1444	humulin r	20
diabetes drugs	C0021641	insulin	1444	insulin, nph	19
diabetes drugs	C0021641	insulin	1444	novolin 70/30	15
diabetes drugs	C0021641	insulin	1444	novolin n	13
diabetes drugs	C0021641	insulin	1444	novolin r	8
diabetes drugs	C0021641	insulin	1444	insulin, 70/30	7
diabetes drugs	C0021641	insulin	1444	insulin, regular	6
diabetes drugs	C0021641	insulin	1444	humulin l	6
diabetes drugs	C0021641	insulin	1444	humalog mix 75/25	3
diabetes drugs	C0021641	insulin	1444	humulin 50/50	2
diabetes drugs	C0021641	insulin	1444	novolog mix 70/30	2
diabetes drugs	C0021641	insulin	1444	human insulin	1
diabetes drugs	C0021641	insulin	1444	ultralente insulin	1
diabetes drugs	C0021641	insulin	1444	insulin isophane	1
diabetes drugs	C0021641	insulin	1444	humalog mix 50/50	1
diabetes drugs	C0025598	metformin	992	metformin	831
diabetes drugs	C0025598	metformin	992	glucophage	637
diabetes drugs	C0025598	metformin	992	metformin 500 mg	392
diabetes drugs	C0025598	metformin	992	metformin 1000 mg	235
diabetes drugs	C0025598	metformin	992	fortamet	14
diabetes drugs	C0025598	metformin	992	metformin 250 mg	12
diabetes drugs	C0025598	metformin	992	glyburide/metformin	9
diabetes drugs	C0025598	metformin	992	metformin hcl	7
diabetes drugs	C0025598	metformin	992	riomet	3
diabetes drugs	C0025598	metformin	992	glumetza	3
diabetes drugs	C0025598	metformin	992	janumet 50/500	3
diabetes drugs	C0025598	metformin	992	avandamet 2/1000	2
diabetes drugs	C0025598	metformin	992	janumet 50/1000	1
diabetes drugs	C0025598	metformin	992	metformin hydrochloride	1
diabetes drugs	C0025598	metformin	992	avandamet 2/500	1
diabetes drugs	C0025598	metformin	992	avandamet 4/1000	1
diabetes drugs	C0025598	metformin	992	actoplus met 15/850	1
diabetes drugs	C0025598	metformin	992	glipizide/metformin	1
diabetes drugs	C0025598	metformin	992	avandamet 4/500	1
diabetes drugs	C0025598	metformin	992	metformin hydrochloride 1000 mg	1
diabetes drugs	C0025598	metformin	992	metforming	1
diabetes drugs	C0031404	phenformin	2	phenformin	2
diabetes drugs	C0040372	tolazamide	10	tolazamide	8
diabetes drugs	C0040372	tolazamide	10	tolinase	5
diabetes drugs	C0040372	tolazamide	10	tolazamide 250 mg	3
diabetes drugs	C0040372	tolazamide	10	tolazamide 100 mg	2
diabetes drugs	C0040372	tolazamide	10	tolazamide 500 mg	1
diabetes drugs	C0040374	tolbutamide	1	tolbutamide	1
diabetes drugs	C0050393	acarbose	35	precose	27
diabetes drugs	C0050393	acarbose	35	acarbose	16
diabetes drugs	C0050393	acarbose	35	acarbose 25 mg	7
diabetes drugs	C0050393	acarbose	35	acarbose 100 mg	1
diabetes drugs	C0061323	glimepiride	148	amaryl	121
diabetes drugs	C0061323	glimepiride	148	glimepiride	73
diabetes drugs	C0061323	glimepiride	148	glimepiride 2 mg	20
diabetes drugs	C0061323	glimepiride	148	glimepiride 1 mg	12
diabetes drugs	C0061996	guar gum	1	guar gum	1
diabetes drugs	C0066535	miglitol	13	glyset	9
diabetes drugs	C0066535	miglitol	13	miglitol	6
diabetes drugs	C0066535	miglitol	13	miglitol 50 mg	1
diabetes drugs	C0066535	miglitol	13	miglitol 25 mg	1
diabetes drugs	C0066535	miglitol	13	miglitol 100 mg	1
diabetes drugs	C0071097	pioglitazone	390	actos	375
diabetes drugs	C0071097	pioglitazone	390	pioglitazone	80
diabetes drugs	C0071097	pioglitazone	390	pioglitazone 30 mg	10
diabetes drugs	C0071097	pioglitazone	390	pioglitazone 15 mg	9
diabetes drugs	C0071097	pioglitazone	390	pioglitazone 45 mg	7
diabetes drugs	C0071097	pioglitazone	390	pioglitazone hcl	1
diabetes drugs	C0071097	pioglitazone	390	actoplus met 15/850	1
diabetes drugs	C0123677	insulin, aspart, human	172	novolog	163
diabetes drugs	C0123677	insulin, aspart, human	172	insulin aspart	78
diabetes drugs	C0123677	insulin, aspart, human	172	aspart insulin	10
diabetes drugs	C0123677	insulin, aspart, human	172	novolog mix 70/30	2
diabetes drugs	C0167117	exenatide	81	byetta	81
diabetes drugs	C0167117	exenatide	81	exenatide	10
diabetes drugs	C0245514	troglitazone	31	rezulin	22
diabetes drugs	C0245514	troglitazone	31	troglitazone	11
diabetes drugs	C0245514	troglitazone	31	troglitazone 400 mg	1
diabetes drugs	C0246689	repaglinide	73	prandin	71
diabetes drugs	C0246689	repaglinide	73	repaglinide	10
diabetes drugs	C0246689	repaglinide	73	repaglinide 0.5 mg	2
diabetes drugs	C0246689	repaglinide	73	repaglinide 2 mg	1
diabetes drugs	C0246689	repaglinide	73	novonorm	1
diabetes drugs	C0289313	rosiglitazone	370	avandia	356
diabetes drugs	C0289313	rosiglitazone	370	rosiglitazone	64
diabetes drugs	C0289313	rosiglitazone	370	rosiglitazone 4 mg	24
diabetes drugs	C0289313	rosiglitazone	370	rosiglitazone 8 mg	15
diabetes drugs	C0289313	rosiglitazone	370	rosiglitazone 2 mg	3
diabetes drugs	C0289313	rosiglitazone	370	avandamet 2/1000	2
diabetes drugs	C0289313	rosiglitazone	370	avandamet 2/500	1
diabetes drugs	C0289313	rosiglitazone	370	avandamet 4/1000	1
diabetes drugs	C0289313	rosiglitazone	370	avandamet 4/500	1
diabetes drugs	C0293359	insulin lispro	273	humalog	239
diabetes drugs	C0293359	insulin lispro	273	lispro	137
diabetes drugs	C0293359	insulin lispro	273	insulin lispro	89
diabetes drugs	C0293359	insulin lispro	273	lispro insulin	64
diabetes drugs	C0293359	insulin lispro	273	humalog mix 75/25	3
diabetes drugs	C0293359	insulin lispro	273	lyspro	2
diabetes drugs	C0293359	insulin lispro	273	humalog mix 50/50	1
diabetes drugs	C0795635	regular insulin, human	1444	insulin	1443
diabetes drugs	C0795635	regular insulin, human	1444	regular insulin	280
diabetes drugs	C0795635	regular insulin, human	1444	nph insulin	216
diabetes drugs	C0795635	regular insulin, human	1444	insulin nph	176
diabetes drugs	C0795635	regular insulin, human	1444	humulin	157
diabetes drugs	C0795635	regular insulin, human	1444	insulin regular	73
diabetes drugs	C0795635	regular insulin, human	1444	humulin 70/30	46
diabetes drugs	C0795635	regular insulin, human	1444	humulin n	43
diabetes drugs	C0795635	regular insulin, human	1444	humulin r	20
diabetes drugs	C0795635	regular insulin, human	1444	insulin, nph	19
diabetes drugs	C0795635	regular insulin, human	1444	novolin 70/30	15
diabetes drugs	C0795635	regular insulin, human	1444	novolin n	13
diabetes drugs	C0795635	regular insulin, human	1444	novolin r	8
diabetes drugs	C0795635	regular insulin, human	1444	insulin, 70/30	7
diabetes drugs	C0795635	regular insulin, human	1444	insulin, regular	6
diabetes drugs	C0795635	regular insulin, human	1444	humulin l	6
diabetes drugs	C0795635	regular insulin, human	1444	humalog mix 75/25	3
diabetes drugs	C0795635	regular insulin, human	1444	humulin 50/50	2
diabetes drugs	C0795635	regular insulin, human	1444	novolog mix 70/30	2
diabetes drugs	C0795635	regular insulin, human	1444	human insulin	1
diabetes drugs	C0795635	regular insulin, human	1444	ultralente insulin	1
diabetes drugs	C0795635	regular insulin, human	1444	insulin isophane	1
diabetes drugs	C0795635	regular insulin, human	1444	humalog mix 50/50	1
diabetes drugs	C0903898	nateglinide	56	starlix	53
diabetes drugs	C0903898	nateglinide	56	nateglinide	11
diabetes drugs	C0903898	nateglinide	56	nateglinide 120 mg	6
diabetes drugs	C0903898	nateglinide	56	nateglinide 60 mg	2
diabetes drugs	C1313386	insulin, glulisine, human	5	apidra	5
diabetes drugs	C1313386	insulin, glulisine, human	5	insulin glulisine	2
diabetes drugs	C1565750	sitagliptin	118	januvia	114
diabetes drugs	C1565750	sitagliptin	118	sitagliptin	32
diabetes drugs	C1565750	sitagliptin	118	janumet 50/500	3
diabetes drugs	C1565750	sitagliptin	118	sitagliptin 50 mg	2
diabetes drugs	C1565750	sitagliptin	118	janumet 50/1000	1
diabetes drugs	C1565750	sitagliptin	118	sitagliptin 25 mg	1
diabetes drugs	C1565750	sitagliptin	118	sitagliptin phosphate	1
statins	C0024027	lovastatin	443	lovastatin	356
statins	C0024027	lovastatin	443	mevacor	195
statins	C0024027	lovastatin	443	lovastatin 20 mg	116
statins	C0024027	lovastatin	443	lovastatin 10 mg	30
statins	C0024027	lovastatin	443	lovastatin 60 mg	9
statins	C0024027	lovastatin	443	altoprev	7
statins	C0024027	lovastatin	443	advicor 500/20	4
statins	C0024027	lovastatin	443	altocor	2
statins	C0074554	simvastatin	1795	zocor	1344
statins	C0074554	simvastatin	1795	simvastatin	1081
statins	C0074554	simvastatin	1795	vytorin	347
statins	C0074554	simvastatin	1795	simvastatin 20 mg	314
statins	C0074554	simvastatin	1795	simvastatin 40 mg	305
statins	C0074554	simvastatin	1795	simvastatin 10 mg	123
statins	C0074554	simvastatin	1795	simvastatin 80 mg	120
statins	C0074554	simvastatin	1795	simvastatin 5 mg	13
statins	C0074554	simvastatin	1795	simvastatin 40mg	11
statins	C0074554	simvastatin	1795	simvastatin 20mg	7
statins	C0074554	simvastatin	1795	ezetimibe/simvastatin	6
statins	C0074554	simvastatin	1795	simvastatin 10mg	4
statins	C0074554	simvastatin	1795	simcor 500/20	2
statins	C0074554	simvastatin	1795	simcor 500/40	1
statins	C0074554	simvastatin	1795	simvastatin oral tablet	1
statins	C0082608	fluvastatin	96	lescol	89
statins	C0082608	fluvastatin	96	fluvastatin	19
statins	C0082608	fluvastatin	96	fluvastatin 40 mg	4
statins	C0082608	fluvastatin	96	fluvastatin 80 mg	1
statins	C0085542	pravastatin	582	pravachol	524
statins	C0085542	pravastatin	582	pravastatin	248
statins	C0085542	pravastatin	582	pravastatin 20 mg	75
statins	C0085542	pravastatin	582	pravastatin 40 mg	70
statins	C0085542	pravastatin	582	pravastatin 80 mg	17
statins	C0085542	pravastatin	582	pravastatin sodium	2
statins	C0085542	pravastatin	582	pravastatin sodium 20 mg	1
statins	C0286651	atorvastatin	2532	lipitor	2474
statins	C0286651	atorvastatin	2532	atorvastatin	732
statins	C0286651	atorvastatin	2532	atorvastatin 10 mg	142
statins	C0286651	atorvastatin	2532	atorvastatin 20 mg	124
statins	C0286651	atorvastatin	2532	atorvastatin 40 mg	111
statins	C0286651	atorvastatin	2532	atorvastatin 80 mg	49
statins	C0286651	atorvastatin	2532	amlodipine/atorvastatin	8
statins	C0286651	atorvastatin	2532	atorvastatin calcium	4
statins	C0286651	atorvastatin	2532	caduet 10/10	4
statins	C0286651	atorvastatin	2532	caduet 5/20	4
statins	C0286651	atorvastatin	2532	caduet 10/20	3
statins	C0286651	atorvastatin	2532	caduet 5/10	2
statins	C0286651	atorvastatin	2532	caduet 5/40	2
statins	C0286651	atorvastatin	2532	caduet 2.5/10	2
statins	C0286651	atorvastatin	2532	caduet 10/40	1
statins	C0286651	atorvastatin	2532	caduet 5/80	1
statins	C0724549	cerivastatin sodium	24	baycol	24
statins	C0965129	rosuvastatin	315	crestor	305
statins	C0965129	rosuvastatin	315	rosuvastatin	85
warfarin	C0043031	warfarin	1620	coumadin	1562
warfarin	C0043031	warfarin	1620	warfarin	811
warfarin	C0043031	warfarin	1620	warfarin sodium	7
warfarin	C0043031	warfarin	1620	warfarin sodium 5 mg	3
warfarin	C0043031	warfarin	1620	potassium, warfarin	2
warfarin	C0043031	warfarin	1620	warfarin sodium 6 mg	1
